# Supplementary material for: Retention of knowledge and skills after Emergency Obstetric Care training: A multi-country longitudinal study
Source: PLoS One. 2018 Oct 4;13(10):e0203606. doi: 10.1371/journal.pone.0203606 (PMC6171823; doi:10.1371/journal.pone.0203606)
Supplement: S1 Data — (XLSX) [file pone.0203606.s005.xlsx]

## Sheet: Sheet1
Cadre	TeachingRole	TeachingRole_2	TrainingRole1	TrainingRole2	TrainingRole3	TrainingRole4	TrainingRole5	TrainingRole6	Educator_NA	YearsOfExperience	ObsGynCurWork	NonObsGynCurWork	PrctTimeInObsGyn	TrainingFrequency	KN_Mod1_Pre	KN_Mod2_Pre	KN_Mod3_Pre	KN_Mod4_Pre	KN_Mod5_Pre	KN_Mod6_Pre	KN_Mod7_Pre	KN_Mod8_Pre	KN_ModTotal_Pre	Prct_KN_Total_Pre	KN_Mod1_Post	KN_Mod2_Post	KN_Mod3_Post	KN_Mod4_Post	KN_Mod5_Post	KN_Mod6_Post	KN_Mod7_Post	KN_Mod8_Post	KN_ModTotal_Post	Prct_KN_Total_Post	SK_Written_Haemorrhage_Pre	SK_Written_Haemorrhage_Post	SK_Written_PreEclampsia_Eclampsi	SK_Written_PreEclampsia_Eclamps0	SK_Written_UnsafeAbortion_Pre	SK_Written_UnsafeAbortion_Post	SK_Written_ObstructedLabour_Pre	SK_Written_ObstructedLabour_Post	SK_Written_Asstd_Vag_Delivery_Pr	SK_Written_Asstd_Vag_Delivery_Po	SK_Written_Total_Pre	SK_Written_Total_Post	SK_Practical_Maternal_Resusc_Pre	SK_Practical_Maternal_Resusc_Pos	SK_Practical_Newborn_Resusc_Pre
1			0	0	0				Not involv	0	Yes	No	1	Every mont	16	12	16	12	12	20	20	20	128	80	16	16	20	16	20	16	20	20	144	90	20	20	20	20			18	18			76	78	11	20	11
1		TEACHING STUDENT AT THE WARD	0	0	0					0	Yes	Yes	0.5		16	16	12	8	20	20	8	20	120	75	20	16	20	16	20	20	16	20	148	92.5	10	20	20	16			16	18			64	74	12	20	9
3			0	0	0					3	Yes	No	1	Every 2-6	4	4	5	3	4	5	3	2	30	75	3	4	4	3	5	5	5	5	34	85	9	10	5	7	6	7	8.5	10					1	17	6
3			0	0	0					8	Yes	No	0.75	Every mont	20	4	16	16	12	4	0	0	72	45	16	20	16	20	12	8	20	20	132	82.5	12	16	8	18			17	16	8	10	45	60	0	14	7
3			0	0	0					3	Yes	No	1	Every 2-6	16	12	12	12	20	12	12	12	108	67.5	16	16	16	16	20	12	8	8	112	70	18	18	18	20			20	19	12	16	68	73	12	18	3
3			0	0	0				Not involv	0	Yes	No	0.5	Every mont	8	16	16	12	20	20	12	16	120	75	12	16	12	16	16	12	4	16	104	65	6	18	10	16	10	16	12	16					11	15	12
2			0	0	0				Not involv	1	Yes	Yes	1	Every 2-6	8	12	20	12	12	8	16	12	100	62.5	8	12	20	12	8	8	8	8	84	52.5	10	16	14	16			18	16	12	12	54	60	2	12	6
1			0	0	0				Not involv	17	Yes	Yes	0.75	Every mont	12	8	16	16	4	16	12	20	104	65	20	12	12	12	12	12	16	20	116	72.5	14	20	18	18			20	20	12	14	64	72	4	6	4
3			0	0	0				Not involv	15	Yes	No	1	Every mont	4	8	12	4	16	8	16	12	80	50	4	12	16	12	12	8	12	20	96	60	14	16	18	18			13	18			45	52	5	10	1
3			0	0	0					8	Yes	No	1	Every 2-6	16	16	8	20	16	8	20	16	120	75	16	16	8	20	20	16	16	16	128	80	14	14	18	18			18	18	12	12	62	62	4	19	9
3			0	0	0					11	Yes	No		Every 2-6	20	20	12	16	16	8	4	8	104	65	16	20	12	16	16	12	16	16	124	77.5	12	20	8	18			20	20	10	16	50	74	8	17	7
3			Skilled Bi	0	0					10	Yes	Yes	1	Every mont	20	16	16	12	8	16	16	16	120	75	12	20	16	16	20	16	16	16	132	82.5	14	20	10	16			20	20	18	18	62	74	0	14	9
3			0	0	0					28	Yes	No	1	Every mont	16	16	12	12	16	4	16	12	104	65	20	20	12	12	20	16	12	4	116	72.5	14	16	12	14			18	18	16	16	60	64	1	17	9
3			0	0	0					9	Yes	No	0.75	Every 2-6	16	16	8	12	12	12	8	16	100	62.5	12	20	8	12	16	12	12	12	104	65	18	16	10	16			20	20	18	18	66	70	1	14	4
3			0	0	0					8	Yes	No	0.75	Every mont	20	12	16	8	12	16	16	12	112	70	20	16	16	16	16	16	20	8	128	80	10	14	10	14			20	20	10	16	50	64	1	18	5
3			Skilled Bi	0	0					5	Yes	Yes	1	Every 2-6	16	16	8	16	16	4	8	12	96	60	16	16	8	20	20	12	8	12	112	70	14	20	14	18			19	20	10	20	57	78	4	15	9
3			0	0	0					10	No	No	1	Every 2-6	16	16	8	16	16	16	12	16	116	72.5	16	16	8	20	20	8	16	16	120	75	16	16	14	18			17	17	14	18	61	69	0	19	7
3	Nurse Midw		0	0	0					27	Yes	No	1	Every 2-6	20	12	12	12	8	12	12	12	100	62.5	16	20	16	16	16	12	8	12	116	72.5	12	12	12	18			18	18	16	18	58	66	1	19	2
3			0	0	0				Not involv	15	Yes	No	0.75	Every 2-6	16	16	12	12	8	12	12	8	96	60	16	20	8	16	16	12	16	8	112	70	14	16	10	20			20	20	14	18	58	74	0	14	9
3			0	0	0				Not involv	3	Yes	No	1	Every mont	4	4	5	1	3	3	1	0	21	52.5	5	4	4	3	4	2	4	4	30	75	9	10	8	10	7	10	9	9					3	12	11
3			0	0	0					0	No	No	0.25	Every 2-6	4	5	5	3	4	1	2	1	25	62.5	5	4	3	5	4	2	3	5	31	77.5	6	6	2	8	6	8	8	9					3	10	5
3			0	0	0				Not involv	9	Yes	No	1	Every 2-6	4	5	5	4	3	4	4	5	34	85	5	4	5	5	4	4	4	3	34	85	8	6	8	7	9	9	10	10					1	16	12
3			0	0	0				Not involv	2	No	Yes	0.25	Every 2-6	4	3	4	4	3	1	2	0	21	52.5	5	4	5	5	3	2	4	4	32	80	5	9	7	10	5	8	9	10					9	20	10
3			0	0	0					0	Yes	No	0.5	Every mont	20	16	20	16	12	16	12	8	120	75	20	16	20	16	16	16	12	12	128	80	14	16	12	20			16	20	6	16			8	19	9
1			0	0	0				Not involv	3	Yes	No	1	Every 2-6	20	16	16	20	20	20	20	20	152	95	16	20	20	20	20	20	20	20	156	97.5	20	20	16	14			18	18			72	72	14	20	6
3			0	0	0					23	Yes	No	1	Once a yea	12	8	8	4	12	20	12	16	92	57.5	16	12	16	16	20	20	12	16	128	80	16	20	12	18			18	18			60	70	5	19	5
3			Skilled Bi	0	0					3	Yes	No	1	Every mont	16	12	12	16	12	12	16	20	116	72.5	20	16	20	16	12	8	16	12	120	75	16	18	14	18	14	18	18	14					4	19	5
3			0	0	0					2	Yes	No	1	Every mont	3	3	5	3	3	2	2	5	26	65	2	4	5	5	5	3	4	5	33	82.5	9	9	8	10	8	8	8.5	9					2	16	6
3			0	0	Life Savin					7	Yes	No	0.75	Every mont	4	3	3	2	4	3	2	2	23	57.5	5	3	4	3	4	3	4	4	30	75	4	6	6	9	5	8	9	10					1	17	7
3			0	0	Life Savin					10	Yes	No	0.75	Every mont	3	4	4	3	2	2	4	3	25	62.5	2	4	5	5	5	5	4	5	35	87.5	5	8	4	9	7	8	10	9					4	14	4
3			0	0	0					1	Yes	No	1	Every mont	1	3	4	3	3	4	4	4	26	65	2	4	4	4	3	4	5	4	30	75	7	10	9	10	7	8	9	9					4	20	11
3			0	Emergency	0					4	Yes	Yes	0.5	Every mont	20	4	8	8	8	8	16	16	88	55	20	20	16	12	20	12	20	20	140	87.5	14	18	12	20	14	18	17	19					4	18	3
3			0	Emergency	0					2	Yes	Yes	0.5	Every mont	20	8	8	12	8	12	16	16	100	62.5	20	20	16	12	16	8	20	20	132	82.5	8	20	8	20	12	18	15	20					5	19	1
3			0	0	0				Not involv	8	Yes	Yes	0.5	Every mont	12	16	8	8	12	12	12	4	84	52.5	20	20	20	12	12	12	16	16	128	80	14	18	12	18	8	10	17	18					1	14	5
3			0	0	0				Not involv	5	Yes	Yes	0.5	Every mont	16	8	8	8	16	8	8	16	88	55	20	12	16	12	12	8	16	16	112	70	14	12	10	16	12	12	18	17					1	15	3
3			0	0	0					4	No	Yes	0	Every mont	20	16	4	12	12	8	12	20	104	65	20	8	12	16	16	12	16	20	120	75	12	16	10	20	16	18	14	18					4	20	7
3			0	0	0					3	Yes	No	1	Every 2-6	16	16	12	12	12	4	12	20	104	65	20	12	12	12	12	8	16	16	108	67.5	8	10	6	14	12	12	15	18					7	13	5
3			0	0	0					8	Yes	No	0.75	Every 2-6	20	16	12	12	16	12	16	20	124	77.5	20	20	16	16	20	12	16	16	136	85	10	14	6	10	10	12	17	18					3	16	10
3			0	0	0			IMCI TRAINER		10	No	No	0.25	Every 2-6	20	16	12	12	16	16	12	16	120	75	20	20	16	20	20	12	12	20	140	87.5	16	20	12	20			15	20	10	16			14	20	6
3			0	0	0				Not involv	18	Yes	Yes	0.75	Every mont	20	16	16	8	16	12	12	16	116	72.5	20	20	16	20	16	20	4	16	132	82.5	18	18	16	18			20	20	14	16			0	17	6
3			0	0	0					4	Yes	Yes	0.75	Every mont	16	16	12	8	20	16	8	16	112	70	12	20	16	8	20	20	8	12	116	72.5	10	20	14	20			15	19	16	14			1	14	3
3			0	0	0					7	Yes	No	0.5	Every 2-6	16	20	16	16	20	16	12	16	132	82.5	16	20	20	16	20	16	8	16	132	82.5	14	18	8	16			15	20	12	18			2	20	8
3		Facilitator various courses	0	0	0			CHEW FACILITATOR		6	Yes	Yes	0.75	Every 2-6	16	16	16	16	16	12	16	16	124	77.5	16	16	20	20	16	16	8	16	128	80	12	20	10	18			18	17	12	18			11	20	4
3			0	0	0			NURSING OFFICER IN-CHARGE SERVICE PROVIDER		4	Yes	Yes	0.5	Once a yea	16	16	16	8	20	12	12	12	112	70	16	20	16	16	20	16	8	12	124	77.5	16	20	14	18			19	20	20	20			4	10	4
2			0	0	0					4	No	Yes	0.25	Every mont	16	8	16	8	16	8	12	20	104	65	16	20	20	20	20	12	16	16	140	87.5	12	20	16	20			17	20	16	20			3	17	1
3			0	0	0				Not involv	15	Yes	Yes	0.75	Every mont	16	12	16	4	16	12	8	20	104	65	20	20	20	16	20	12	16	16	140	87.5	12	16	14	18			17	19	16	18			16	14	8
3			0	0	0					5	No	No	0	Every 2-6	16	20	16	12	12	12	12	16	116	72.5	8	20	20	16	20	12	8	16	120	75	10	18	12	20			20	17	12	16			3	18	5
2			0	0	0				Not involv	3	Yes	Yes	0.25	Every mont	12	12	20	4	12	12	0	12	84	52.5	12	20	20	16	20	12	16	12	128	80	14	20	8	14			14	18	12	18			10	20	1
2			0	0	0				Not involv	0	Yes	Yes	0.25	Every mont	12	12	12	8	16	16	0	12	88	55	12	20	20	20	16	12	12	8	120	75	10	16	12	18			18	20	10	16			2	20	4
3			0	0	0				Not involv	0	No	No	0.25	Every mont	20	16	8	12	20	8	12	16	112	70	16	16	16	12	20	16	8	20	124	77.5	10	18	18	18			15	17	14	14			1	17	4
3		Not involved	0	0	0			SUPERVISES	Not involv		No	No	0.25	Every mont	16	20	12	8	16	20	20	12	124	77.5	16	16	16	16	16	16	12	12	120	75	12	18	16	16			18	17	12	14			11	14	3
3			0	0	0					10	No	No	0.25	Once a yea	16	20	12	12	12	12	20	16	120	75	16	20	8	12	20	16	16	20	128	80	14	16	14	20			20	16	14	16			13	20	10
3			Skilled Bi	0	0					5	No	Yes	0.5	Every 2-6	5	3	3	3	4	2	3	4	27	67.5	5	4	4	5	4	3	5	4	34	85	6	7	7	8	7	7	8.5	10					3	18	5
3	Nurse Midw		Skilled Bi	0	0					4	Yes	No	1	Every mont	4	4	4	2	4	2	3	3	26	65	4	5	5	3	5	3	4	3	32	80	7	10	6	10	7	10	9	9					3	17	8
4			Skilled Bi	0	0					20	Yes	No	1	Every mont	4	4	2	3	3	4	3	3	26	65	3	3	3	3	1	4	4	5	26	65	5	6	6	7	4	8	9	8.5					1	15	10
3		CHEW	0	0	0			ALSO		4	Yes	No	0.75	Every mont	3	4	4	4	4	3	3	4	29	72.5	3	3	3	5	4	3	4	4	29	72.5	8	8	8	8	8	9	3	8.5					5	13	11
2			0	0	0				Not involv	2	Yes	Yes	0.25	Every mont	4	3	3	2	4	4	3	4	27	67.5	4	3	5	3	5	4	5	3	32	80	7	9	6	10	8	9	9	10					15	19	2
2			0	0	0				Not involv	1	Yes	Yes	0.25	Every mont	3	3	3	2	3	3	4	4	25	62.5	4	2	4	5	3	4	4	3	29	72.5	7	6	8	6	6	7	9	9.5					5	18	4
3			0	0	0					12	Yes	No	0.75	Every mont	3	3	4	4	3	4	1	4	26	65	3	5	4	5	4	3	4	4	32	80	6	9	7	8	4	6	7.5	8.5					2	7	2
3			0	0	0					3	Yes	No	0.75	Every mont	5	4	3	5	3	2	2	2	26	65	4	4	4	5	3	2	4	5	31	77.5	4	10	7	8	9	10	10	10					7	18	9
3			0	0	0				Not involv	0	Yes	No	1	Every mont	3	4	2	3	4	3	2	4	25	62.5	3	5	4	2	4	4	5	4	31	77.5	6	10	8	10	8	10	10	9					4	17	4
3		NURSE MENTOR	0	0	0			NURSE MENTOR		2	Yes	Yes	0.5	Every mont	4	4	4	5	3	3	3	4	30	75	4	5	4	4	3	3	3	3	29	72.5	4	8	7	10	8	9	10	10					10	18	7
3		EXTERNAL LECTURER	0	0	0					0	No	Yes	0.25	Every mont	5	4	4	4	3	4	4	4	32	80	5	3	5	4	2	5	5	4	33	82.5	8	9	3	9	7	9	10	9					2	17	8
3	Nurse Midw		0	0	0					6	No	No	0.25	Every mont	16	16	16	20	16	20	16	12	132	82.5	12	16	20	20	20	20	20	20	148	92.5	14	20	16	16			14	18	20	20			7	19	9
3			0	0	0					17	Yes	Yes	0.5	Every 2-6	12	12	16	12	16	16	16	8	108	67.5	12	20	20	16	20	20	16	20	144	90	12	18	14	18			15	18	14	18			5	14	8
2			0	0	0				Not involv	2	Yes	Yes	0.25	Every mont	12	16	16	12	12	12	12	12	104	65	12	20	20	20	16	8	16	16	128	80	16	16	16	16			14	14	14	18			9	11	5
3			0	0	0				Not involv	2	No	No	0.25	Every 2-6	16	16	16	12	16	12	16	20	124	77.5	16	16	20	16	20	16	20	20	144	90	18	20	18	16			11	18	14	20			3	19	9
3			0	0	Life Savin			IMCL Childhood Immunisations	Not involv	3	No	Yes	0.25	Every 2-6	16	20	16	16	12	16	16	12	124	77.5	12	20	20	20	16	16	20	16	140	87.5	18	20	18	14			15	18	18	18			4	16	8
3			0	0	0				Not involv	5	No	Yes	0	Every mont	12	16	12	16	8	12	12	12	100	62.5	16	20	16	16	16	16	20	16	136	85	6	16	10	14			6	12	10	10			2	14	1
3			Skilled Bi	0	0				Not involv	15	No	Yes	0.25	Every 2-6	12	12	12	12	16	8	12	16	100	62.5	12	16	16	12	16	16	16	20	124	77.5	10	18	12	14			10	14	10	20			1	16	4
3			0	0	0				Not involv	0	Yes	No	0.25	Every mont	12	16	16	12	16	8	12	12	104	65	12	16	20	12	16	8	20	20	124	77.5	14	20	16	16			2	16	12	14			5	17	3
3			0	0	0					4	No		0	Every 2-6	12	12	20	12	16	12	16	20	120	75	12	20	20	20	20	12	20	20	144	90	10	20	14	16			16	18	12	16			2	19	12
3			0	0	0				Not involv	13	Yes	Yes	1	Every mont	20	12	12	12	12	16	12	12	108	67.5	20	12	16	16	20	12	16	16	128	80	18	18	18	18	10	20	15	18					1	16	4
3			0	0	0					8	Yes	Yes	0.5	Every mont	20	12	12	16	16	16	20	16	128	80	20	16	20	12	16	12	20	20	136	85	18	18	10	16	20	18	14	18					3	16	5
3			0	0	0				Not involv	5	Yes	Yes	0.5	Every mont	20	16	12	12	12	12	16	12	112	70	20	16	16	12	20	16	16	20	136	85	16	16	10	18	12	18	14	18					4	15	4
3			0	0	0					5	Yes	Yes	0.5	Every mont	20	16	12	4	12	16	8	8	96	60	20	20	20	12	12	16	16	16	132	82.5	14	18	16	12	12	14	15	18					5	19	7
3			0	0	0				Not involv	5	Yes	No	0.75	Every mont	20	12	12	12	12	16	20	16	120	75	20	16	16	8	12	20	16	16	124	77.5	14	18	14	18	16	20	13	18					6	18	9
3			0	0	0					12	Yes	No	1	Every 2-6	20	12	16	12	12	16	16	12	116	72.5	20	16	16	12	20	16	16	16	132	82.5	18	20	20	18	16	16	15	18					1	12	4
3			0	0	0					2	Yes	Yes	0.5	Every mont	20	12	12	16	16	16	20	8	120	75	20	20	16	16	16	12	20	12	132	82.5	18	18	14	14	12	16	18	18					4	14	3
3			0	0	0										20	20	8	12	16	20	16	16	128	80	20	16	8	16	20	16	16	16	128	80	14	16	16	18	18	14	16	18					4	19	6
2			0	0	0				Not involv	0	No	Yes	0	Every mont	20	12	16	12	4	12	20	8	104	65	20	16	16	4	8	12	16	16	108	67.5	4	16	6	14	16	18	16	16					3	17	1
3			0	0	0					3	Yes	Yes	0.5	Every mont	20	12	16	16	16	12	12	12	116	72.5	20	16	12	8	16	12	12	16	112	70	10	20	10	16	12	18	13	18					1	13	3
3			0	0	0				Not involv		Yes	No	0.5	Every mont	20	12	12	12	12	20	16	16	120	75	20	20	16	16	8	20	16	16	132	82.5	16	18	16	14	10	18	15	18					2	12	3
3			0	0	0				Not involv	3	No	Yes	0.5	Every mont	20	16	12	12	8	16	20	16	120	75	20	16	16	8	16	16	16	20	128	80	10	20	12	16	16	16	18	18					5	7	6
3			0	0	0				Not involv	4	Yes	No	1	Every mont	20	8	16	20	20	20	16	20	140	87.5	20	20	16	20	20	20	16	20	152	95	12	16	12	18	14	20	18	18					4	17	7
3		NONE	0	0	0				Not involv	15	Yes	No	0.5	Every 2-6	20	12	12	16	16	20	20	16	132	82.5	20	20	16	16	16	16	12	16	132	82.5	10	16	14	16	12	16	15	18					4	18	4
3			0	0	0					8	Yes	Yes	0.75	Every mont	16	12	16	8	12	12	12	16	104	65	20	20	12	16	12	8	12	12	112	70	16	18	16	14	14	16	15	16					0	14	2
3			0	0	0					7	Yes	Yes	0.5	Every 2-6	16	16	12	8	12	8	16	16	104	65	20	20	16	8	20	8	16	16	124	77.5	12	16	14	16	10	14	16	18					2	16	4
3			0	0	0					10	Yes	No	0.75	Every mont	4	3	4	3	5	3	5	3	30	75	5	5	5	2	5	4	4	4	34	85	8	10	6	10	6	9	4.5	9					3	14	5
3			0	0	0					25	Yes	No	1	Every mont	4	3	2	1	4	3	4	5	26	65	5	4	5	3	5	3	3	4	32	80	8	8	4	8	7	7	5	7					3	10	8
2			0	0	0				Not involv	6	No	Yes	0.5	Every mont	3	3	2	1	4	3	4	5	25	62.5	3	4	3	3	5	5	3	4	30	75	8	8	3	10	6	10	9	10					4	19	12
3			0	0	0				Not involv	1	Yes	Yes	0.5	Every mont	5	3	2	4	3	4	4	5	30	75	5	4	5	4	5	4	3	5	35	87.5	3	9	5	9	7	9	7	10					3	17	11
3			0	0	0					7	Yes	No	0.75	Every 2-6	3	4	4	4	4	5	4	3	31	77.5	5	5	3	2	5	5	3	4	32	80	9	9	7	9	6	9	9	9					9	19	9
3			0	0	0					1	Yes	No	0.75	Every mont	4	3	4	1	2	4	2	3	23	57.5	5	4	4	2	5	4	3	2	29	72.5	4	10	6	9	6	7	7.5	8					3	11	0
3			0	0	0					1		No		Every mont	4	3	3	3	5	4	3	3	28	70	4	4	4	2	5	5	3	4	31	77.5	6	10	6	8	8	10	10	10					2	19	6
3	Nurse Midw		0	0	0					4	Yes	Yes	0.5	Every 2-6	12	12	20	4	16	8	8	12	92	57.5	12	16	20	12	20	16	16	4	116	72.5	18	20	12	14	16	20	15	20			61	74	1	15	10
3	Nurse Midw		0	Emergency	0					8	Yes	Yes	0.25	Every mont	16	16	20	16	20	12	16	8	124	77.5	12	20	20	16	20	20	20	16	144	90	18	20	14	14	18	20	20	18			70	72	5	19	8
3	Nurse Midw		0	0	0					17	No	Yes	0.5	Every 2-6	16	16	16	12	8	16	20	16	120	75	12	16	20	16	16	12	16	8	116	72.5	18	20	12	14	18	16	18	18			66	68	9	16	11
3	Lecturer		0	0	0					10	Yes	Yes	0.75	Every 2-6	8	16	16	8	16	12	16	12	104	65	12	12	20	8	20	8	20	16	116	72.5	16	18	16	14	10	16	18	18			60	66	9	17	18
2			0	0	0					4	Yes	No	0.5	Every mont	20	16	20	12	20	12	16	8	124	77.5	16	16	20	16	20	12	20	16	136	85	12	20	18	12	18	20	18	18			66	70	12	20	5
3			0	0	0				Not involv	2	Yes	No	1	Every mont	12	16	16	16	16	8	16	16	116	72.5	8	16	20	8	20	8	20	20	120	75	18	18	16	16	14	16	18	18			66	68	3	15	16
2			0	0	0					15	Yes	No	0.75	Never	8	20	16	20	12	4	12	16	108	67.5	12	20	16	20	20	16	16	20	140	87.5	20	18	16	16	14	16	18	18			68	68	6	13	4
3			0	0	0				Not involv	4	Yes	Yes	1	Every 2-6	12	16	16	20	20	12	16	20	132	82.5	12	20	20	20	20	16	16	20	144	90	18	18	14	18	18	20	18	18			68	74	6	19	9
3			0	0	0					3	No	No	0.75	Once a yea	12	12	8	8	12	12	16	12	92	57.5	20	8	12	16	20	12	20	20	128	80	16	18	8	12			18	18	6	14	48	62	6	10	9
3			0	0	0				Not involv	6	Yes	No	0.75	Every mont	16	12	8	8	16	16	16	16	108	67.5	20	16	12	20	20	16	20	20	144	90	18	20	12	20			18	14	12	20	60	74	8	16	11
3			0	0	0					30	Yes	Yes	0.5	Every mont	8	8	8	4	8	12	12	16	76	47.5	20	12	8	4	12	12	20	20	108	67.5	16	18	10	14			14	16	6	16	46	64	6	19	7
3			0	0	0					2	Yes	Yes	0.75	Every mont	16	12	12	20	16	20	16	16	128	80	16	16	16	20	16	16	16	12	128	80	20	20	20	20			16	14	14	20	70	74	8	19	7
2			0	0	0					3	Yes	Yes	0.5	Every mont	20	20	16	12	16	12	20	16	132	82.5	20	16	20	20	20	8	20	16	140	87.5	12	18	14	20			13	18	12	20	51	76	6	18	10
2			0	0	0				Not involv	0	Yes	No	0.5	Every mont	16	16	20	16	16	12	16	12	124	77.5	12	16	20	20	20	16	16	12	132	82.5	18	18	14	16			19	18			61	68	4	18	2
3			0	0	0					15	Yes	Yes		Every mont	20	16	12	12	8	8	8	16	100	62.5	20	20	20	12	20	16	20	12	140	87.5	20	20	10	10			18	18			64	66	4	18	5
2			0	0	0					0	No	Yes	0.25	Every mont	12	16	12	8	20	12	12	16	108	67.5	16	20	20	12	16	16	20	16	136	85	18	18	18	18			20	20			70	72	5	16	6
3			0	0	0					1	Yes	No	1	Every mont	12	12	16	16	20	8	16	16	116	72.5	12	12	16	12	20	12	20	16	120	75	18	18	12	14			18	18			64	68	2	17	7
3			0	0	0					1	Yes	Yes	0.75	Never	3	4	4	3	4	1	3	4	26	65	3	4	4	3	3	3	3	3	26	65	8	9					10	10					12	15	11
2			0	0	0					0	No	Yes	0.25	Every mont	4	1	2	2	4	1	1	4	19	47.5	3	3	2	4	3	3	2	3	23	57.5	3	6					0	8					4	7	1
2			0	0	0				Not involv	2	Yes	Yes	0.25	Every mont	4	5	4	4	2	3	1	1	24	60	4	5	3	4	4	4	4	1	29	72.5		9					10	8					5	14	2
4			Skilled Bi	0	0					17	Yes	Yes	0.75	Every mont	3	2	3	3	4	1	3	3	22	55	4	4	3	4	4	4	5	2	30	75	8	10					9.5	10					1	11	3
3			0	0	0					33	Yes	No	1	Every mont	5	2	4	3	5	1	2	4	26	65	5	4	5	3	3	5	5	2	32	80		9					9	9					10	16	18
2			0	0	0				Not involv	4	Yes	Yes	0.25	Every mont	5	1	3	3	3	2	2	3	22	55	3	2	5	3	5	4	3	3	28	70	7	8					8.5	10					4	15	5
2			0	0	0				Not involv		No	Yes	0	Every 2-6	3	2	3	2	4	2	0	3	19	47.5	4	4	4	5	5	3	4	2	31	77.5	8	10					9	9					11	19	7
3			0	0	0					12	Yes	No	0.75	Every mont	4	2	4	3	4	2	2	1	22	55	4	4	3	5	4	4	5	0	29	72.5	8	10					10	9					6	19	12
3			0	0	0				Not involv	4	Yes	No	0		3	4	3	4	3	3	3	4	27	67.5	3	4	3	2	5	3	5	3	28	70	7	9					10	10					14	13	14
2			0	0	Life Savin				Not involv	0	No	Yes	0.25	Every mont	4	3	2	2	5	3	3	3	25	62.5	5	4	4	4	3	5	2	2	29	72.5		10					10	10					5	16	2
3			0	0	0				Not involv	3	Yes	No	0.75	Every mont	3	3	4	1	3	2	1	4	21	52.5	3	3	4	4	5	2	3	2	26	65		8					9	9					7	17	10
3			0	0	0				Not involv	0	Yes	Yes	0.5	Every mont	5	3	5	3	2	4	3	3	28	70	4	5	4	4	4	3	3	4	31	77.5	7	9					10	10					8	16	6
3			0	0	0				Not involv	20	Yes	No	0.75	Every mont	4	3	5	3	5	4	4	4	32	80	4	4	4	5	4	2	2	3	28	70		9					9	10					11	18	6
2			0	0	0				Not involv	0	No	Yes	0.25	Every mont	3	3	4	1	4	3	3	4	25	62.5	4	5	4	4	3	3	3	4	30	75		9					8.5	8.5					8	18	4
3		Cliical Instructor	0	0	0					20	Yes	No	1	Once a yea	4	3	2	4	3	3	3	4	26	65	4	5	4	4	4	3	3	4	31	77.5		10					10	9					7	16	8
2			0	0	0				Not involv	5	No	Yes	0.25	Every mont	3	3	4	2	4	3	5	4	28	70	5	5	4	4	5	2	2	3	30	75	9	10					9						6	20	16
3			0	0	0				Not involv	5	Yes	No	1	Every mont	4	2	4	1	5	4	3	5	28	70	4	5	4	5	3	2	3	4	30	75		9					10						4	19	1
3			0	0	0				Not involv	4	Yes	No	1	Once a yea	3	3	4	2	4	3	3	5	27	67.5	4	5	5	5	5	2	2	3	31	77.5	8	10					10	10					5	19	3
3			0	0	0				Not involv	4	Yes	No	0.75	Every mont	3	4	4	2	5	2	3	3	26	65	4	5	3	4	5	1	2	2	26	65	6	9					9	10					6	19	6
3			0	0	0				Not involv	20	Yes	No	0.75	Every mont	3	4	2	2	3	2	3	4	23	57.5	3	4	4	5	5	2	2	2	27	67.5	6							10					3	15	4
3			0	0	0				Not involv	10	Yes	No	1	Every mont	20	20	20	16	16	12	8	0	112	70	20	20	16	20	8	12	12	20	128	80	10	18	10	16			16	17	8	18	44	69	2	17	8
3			0	0	0				Not involv	10	No	Yes	0.25	Every mont	16	8	12	12	12	4	16	16	96	60	20	8	16	20	16	8	20	16	124	77.5	10	16	10	18			9	18	12	18	41	70	1	18	6
3			0	0	0					4	Yes	Yes	0.75	Every 2-6	20	4	16	20	16	4	16	20	116	72.5	20	20	20	20	20	4	20	20	144	90	14	20	14	20			17	18	12	20	57	78	4	19	9
4			0	0	0					3	Yes	Yes	0.5	Every mont	12	8	16	16	20	4	4	0	80	50	16	12	16	20	12	4	12	8	100	62.5	6	16	6	20			3	18	12	10	27	64	2	9	2
4			0	0	0					5	Yes	Yes	0.75	Never	20	8	12	12	12	4	8	16	92	57.5	20	16	16	12	20	12	8	20	124	77.5	6	16	6	18			14	11	8	12	34	57	1	9	8
4			0	0	0					4	No	Yes	0.25	Never	16	8	12	16	16	8	8	16	100	62.5	16	16	12	12	16	12	8	16	108	67.5	8	12	8	12			2	20	6	10	24	54	2	8	2
3			0	0	0				Not involv	10	Yes	Yes	0.75	Every 2-6	16	4	12	8	20	8	12	20	100	62.5	20	20	16	16	20	12	20	20	144	90	8	20		14			20	20	12	18	40	72	10	15	2
3			0	0	0					3	No	Yes	0.25	Every mont	16	16	16	16	12	12	8	16	112	70	16	12	20	12	12	20	20	16	128	80	12	16		14			2	13	14	16	28	59	6	13	3
3			0	0	0					4	Yes	Yes	1	Every 2-6	16	12	16	12	16	12	12	20	116	72.5	20	16	20	16	20	12	12	16	132	82.5	14	16	8	20			20	20	18	20	60	76	4	17	7
4			0	0	0				Not involv	0	Yes	No	0.5	Every mont	20	16	16	4	8	16	12	12	104	65	16	16	20	16	16	12	12	20	128	80	8	12	4	20			2	20	8	16	22	68	5	19	2
4	Midwife Tu		0	0	Life Savin					2	Yes	No	0.25	Every mont	8	8	8	16	12	8	8	8	76	47.5	16	16	20	16	16	12	12	20	128	80	8	18	12	14			13	20	4	12	37	64	4	15	2
3			0	0	0					20	Yes	No	0.75		16	8	12	4	12	8	4	20	84	52.5	16	16	12	8	16	8	8	20	104	65	16	18		20			16	20	14	16	46	74	1	16	7
4			0	0	0					5	Yes	Yes	0.75	Every mont	20	16	16	16	20	12	4	20	124	77.5	16	16	16	20	12	12	4	20	116	72.5	10	18	6	20			20	18	10	14	46	70	4	19	1
3			0	0	0					5	Yes	Yes	1	Every 2-6	20	12	16	12	16	16	12	20	124	77.5	20	20	16	16	20	16	12	20	140	87.5	16	20	10	18			20	20	12	18	58	76	6	18	3
3			0	0	0					3	Yes	No	0.25	Every 2-6	20	20	20	8	16	12	12	20	128	80	20	20	20	16	16	12	8	16	128	80	18	18	10	20			19	20	14	20	61	78	10	16	2
3			0	0	0					15	No	Yes	0.5	Every mont	20	16	16	8	16	12	16	20	124	77.5	20	12	20	16	12	8	20	20	128	80	6	18	10	20			18	18		18	34	74	2	15	7
4			0	0	0					11	Yes	No	0.5	Every mont	16	8	20	8	16	8	12	0	88	55	20	20	20	16	16	16	16	16	140	87.5	16	18	8	14	10	16	13	16			47	64	2	17	1
3			0	0	0				Not involv	1	Yes	Yes	1	Every 2-6	20	16	12	16	16	16	16	20	132	82.5	20	20	20	20	16	16	20	20	152	95	16	18	10	14	16	18	13	15			55	65	2	14	3
3			0	0	0					5	Yes		0.5	Every mont	20	12	20	12	12	20	8	16	120	75	20	20	20	20	16	12	16	8	132	82.5	16	10	12	12	10	16	13	15			51	53	4	17	1
3			0	0	0				Not involv	5	Yes	No	1	Every 2-6	12	12	20	8	20	0	0	0	72	45	16	16	16	12	20	16	12	16	124	77.5	12	18	10	16			15	20	8	16	45	70	9	15	5
3			0	0	0					9	No		0	Every mont	16	8	16	0	20	12	8	16	96	60	16	12	20	20	16	12	20	16	132	82.5	6	12	8	20			4	17	12	14	30	63	4	16	3
3			0	0	0					19	Yes	No	1	Every mont	12	20	16	12	20	4	8	16	108	67.5	16	20	16	16	20	12	16	12	128	80	12	16	10	18			18	20	12	10	52	64	9	16	13
3			0	0	0					4	Yes	No	0.5	Every 2-6	16	4	8	8	20	12	12	16	96	60	16	12	20	16	20	8	12	16	120	75	12	20	10	20			20	20	10	16	52	76	12	18	12
3			0	0	0					13	No	Yes	0.5	Every mont											12	16	16	16	12	12	12	20	116	72.5		18		16				20		18		72		15
3			0	0	0				Not involv	4	Yes	No	0.75	Every mont	20	8	20	20	16	4	12	20	120	75	20	12	20	20	16	8	16	12	124	77.5	8	16	16	14			4	17			42	61	5	17	2
3			0	0	0					3	Yes	No	0.5	Every mont	20	12	16	16	20	8	12	16	120	75	16	8	20	20	20	12	20	20	136	85	12	16	10	18			9	13			45	59	3	12	8
3			0	0	0					7	Yes	No	0.75	Every mont	20	4	12	16	16	16	8	12	104	65	20	12	20	16	16	16	12	8	120	75	18	18	14	16			16	16			60	68	2	16	4
4			0	0	0				Not involv	5	Yes	Yes	0.5	Every mont	12	8	20	12	20	8	16	20	116	72.5	20	8	16	12	16	12	16	20	120	75	16	20	14	16			14	16			56	72		15	1
4			0	0	0				Not involv	5	Yes	Yes	0.5	Every mont	16	4	20	20	16	8	12	12	108	67.5	16	8	20	20	12	8	8	16	108	67.5	14	18	16	18			10	18			52	66		16	1
4			0	0	0					5	Yes	Yes	0.5	Every mont	16	8	20	16	16	4	4	16	100	62.5	16	12	20	16	16	0	8	0	88	55	16	16	8	14			11	18			45	62	2	18	2
4			0	0	0					7	Yes	Yes	0.5	Every mont	20	8	20	12	16	12	12	16	116	72.5	20	12	20	20	12	8	12	16	120	75	16	18	10	14			13	11			53	59		14	3
4			0	0	0					0	Yes	Yes	0.75	Every 2-6	16	8	20	16	12	16	12	8	108	67.5	20	12	20	20	16	4	4	12	108	67.5	8	10		14			6	12			22	48	2	9	4
4			0	0	0				Not involv	0	No	No	0.25	Every mont	16	8	12	20	12	20	12	12	112	70	20	4	20	16	12	12	20	16	120	75	12	16	10	12			5	14			37	60		17
3			0	0	0					11	Yes	Yes	0.75	Every mont	12	12	8	16	12	4	20	16	100	62.5	12	12	20	16	12	8	16	16	112	70	10	16	14	16	10	18	15	13			49	63	2	16	6
3			0	0	0					10	Yes	Yes	0.75	Every mont	12	4	12	4	16	12	12	0	72	45	12	16	20	12	20	8	16	16	120	75	14	18	10	16	16	20	6	18			46	72	5	18	8
4			0	0	0					3	Yes	Yes	0.75	Every mont	12	8	16	20	20	12	16	12	116	72.5	12	12	16	16	16	8	16	12	108	67.5	8	8	8	14	14	16	17	18			47	56	2	17	4
3			0	0	0						Yes	Yes	0.75	Every mont	12	8	16	12	16	8	16	12	100	62.5	12	12	12	20	20	4	16	12	108	67.5	14	20	8	18	8	12	3	8			33	58	1	17	2
4			0	0	0				Not involv	2	Yes	Yes	0.5	Every mont	12	8	12	16	12	0	0	0	60	37.5	12	16	16	16	12	20	16	16	124	77.5	6	8	14	14	10	14	2	16			32	52	0	7	1
3			0	0	0				Not involv	3	Yes	No	0.75	Every 2-6	12	12	8	16	16	12	16	16	108	67.5	12	16	12	16	20	8	20	20	124	77.5	16	18	12	16	12	20	15	17			55	71	0	12	7
4			0	0	0				Not involv	3	No	Yes	0.25	Every mont	12	12	8	20	16	12	16	12	108	67.5	12	8	16	20	16	8	16	16	112	70	6	10	12	12	8	18	11	18			37	58	2	16	1
3	Midwife Tu		0	0	0					1	Yes	Yes	0.75	Every mont											16	12	12	16	16	4	20	16	112	70		20		14		18		16				68		16
4			0	0	0						Yes	Yes	0.75	Every mont											4	8	12	12	16	4	20	16	92	57.5		20		10		18		17				65		11
3			0	0	0					5	Yes	Yes	0.75	Every 2-6											12	16	16	20	12	12	16	20	124	77.5		18		14		16		18				66		15
3			0	0	0					2	Yes	Yes	0.75	Every 2-6											20	12	20	16	12	12	12	16	120	75		20		14		20		14				68		17
3										0	Yes	No	0.75	Every mont	4	2	4	2	3	4	3	1	23	57.5	4	3	4	3	4	4	3	4	29	72.5	7	9	5	9	6	8	9	9					6	12	10
3										7	Yes	Yes	0.75	Every mont	3	3	4	4	4	3	4	5	30	75	5	3	2	4	4	3	4	5	30	75	8	9	7	10	6	8	9	9					13	19	13
3									Not involv	5	Yes	No	1	Every 2-6	2	2	3	3	2	3	3	2	20	50	4	5	5	3	4	4	4	5	34	85	5	8	7	8	4	6	8	8					12	16	12
3										2	Yes	Yes	0.75	Every mont	3	2	4	3	4	3	5	4	28	70	5	2	5	4	3	3	2	4	28	70	5	9	6	9	6	7	9	8					1	18	0
4			0	0	0				Not involv						2	3	0	0	0	2	3	3	13	32.5	4	5	3	3	4	3	4	4	30	75	2	7	5	7	4	9	7	9					3	15	1
4			0	0	0				Not involv						3	5	4	5	3	1	0	0	21	52.5	5	4	4	3	4	3	3	4	30	75	4	4	5	6	4	10	3.5	8					16	19	2
3			0	0	0				Not involv						3	5	2	4	5	2	2	3	26	65	5	4	4	4	5	3	4	4	33	82.5	5	7	5	8	4	8	5.5	8					3	14	10
3			0	0	0										3	3	4	3	5	4	1	0	23	57.5	4	2	4	4	5	2	3	4	28	70	3	10	4	5	4	9	9	7.5					4	18	4
3			0	0	0				Not involv						3	4	4	1	3	1	1	3	20	50	4	5	4	4	5	4	3	5	34	85	6	9	5	8	6	9	8	7					14	18	11
3			0	0	0				Not involv						3	5	4	2	4	1	0	0	19	47.5	5	5	3	4	4	2	3	3	29	72.5	7	9	6	9	4	7	7.5	10					2		2
3			0	0	0				Not involv						3	3	3	4	4	3	1	4	25	62.5	4	4	1	4	4	3	2	4	26	65	7	7	5	5	6	7	8	9					10	13	17
3			0	0	0				Not involv						2	2	2	3	3	1	2	1	16	40	4	5	4	4	4	4	2	4	31	77.5	6	8	6	7	4	7	8	9					8	19	5
3			0	0	0				Not involv						4	3	4	1	5	3	1	4	25	62.5	4	3	5	3	5	3	3	4	30	75	7	9	5	7	6	6	10	10					5	16	3
3		Assisting in teaching pyschiatry	0	0	0										3	4	4	4	5	4	2	3	29	72.5	4	4	5	3	4	3	4	5	32	80		8	0	7	5	9	6.5	8.5					12	19	11
4			0	0	0				Not involv						3	4	3	1	2	0	0	0	13	32.5	4	3	3	2	5	1	4	4	26	65	2	8	5	9	4	9	9	9					5	13	11
4			0	0	0				Not involv	3	Yes	No	0.75	Once a yea	20	16	16	16	16	12	8	0	104	65	16	16	16	20	20	8	16	12	124	77.5	14	16	14	16			16	15	12	16	56	63	12	19	15
4			0	0	0				Not involv	7	Yes	Yes	0.75	Every mont	20	8	16	12	20	16	8	16	116	72.5	16	16	16	20	20	16	16	12	132	82.5	18	18	12	20			18	20	16	16	64	74	3	20	5
3			0	0	0				Not involv	0	No	Yes	0	Every mont	16	12	16	16	16	16	12	12	116	72.5	16	16	20	16	20	16	20	16	140	87.5	16	20	12	12			12	18	4	18			11	17	10
3			0	0	0				Not involv	1	Yes	No	0.25	Every mont	8	16	20	16	20	16	16	16	128	80	8	16	20	20	20	8	20	12	124	77.5		14		18			18	18	8	18			10	19	11
3			0	0	0						Yes	Yes	0.25	Every mont	12	8	20	12	12	12	8	4	88	55	12	8	16	20	16	12	8	20	112	70	4	12	8	6			2	17	4	8			8	13	8
3			0	0	0						No	Yes			12	12	20	16	20	12	16	16	124	77.5	12	16	16	20	16	8	20	12	120	75	2	8	12	12			13	17	10	18			12	15	7
3															20	8	16	8	16	16	8	8	100	62.5	16	12	16	16	20	20	8	8	116	72.5	8	18	10	12	6	12	16	18					4	9	8
3															20	12	12	16	20	16	8	8	112	70	8	16	8	16	20	16	8	12	104	65	10	14	8	18	10	20	14	14					7	12	8
3			0	0	0				Not involv	0	No	Yes	0.25	Every mont	16	12	8	8	16	4	8	16	88	55	16	16	20	12	20	4	12	12	112	70	8	16	6	20	16	20	18	17					12	20	5
3			0	0	0				Not involv	7	Yes	Yes	0.25	Every mont	12	16	16	12	8	16	4	8	92	57.5	20	16	20	16	12	20	8	16	128	80	16	12	14	18	14	14	18	20					6	17	14
2			0	0	0				Not involv	0	Yes	Yes	0.5	Every mont	8	12	20	12	16	16	8	20	112	70	12	16	20	8	12	20	8	8	104	65	12	16	12	18	12	20	16	15					8	18	13
3			0	0	0				Not involv	3	Yes	Yes	0.5	Every mont	20	12	12	8	8	4	8	8	80	50	16	20	20	12	16	4	8	8	104	65	10	14	10	20	10	16	20	18					2	18	2
3			0	0	0				Not involv	5	Yes	Yes	0.5	Every mont	16	16	20	8	12	12	8	20	112	70	20	12	16	12	12	16	8	12	108	67.5	12	16	12	18	18	20	18	18					11	17	16
3			0	0	0				Not involv	2	Yes	No	0.75	Every mont	16	16	16	8	20	8	12	12	108	67.5	16	16	16	16	20	8	8	12	112	70	12	18	12	16	10	18	20	20					6	18	4
3			0	0	0				Not involv	0	Yes	Yes	0.5	Every mont	12	12	12	16	16	8	8	12	96	60	20	16	20	12	16	16	4	12	116	72.5	8	18	6	16	10	12	15	20					5	19	2
3	0		0	0	0				Not involv	9	Yes	Yes	0.75	Every mont	20	12	16	16	16	8	12	12	112	70	20	16	20	16	12	16	16	20	136	85	14	20	14	18			12	18	14	20			9	18	5
3	Midwife Tu		Skilled Bi	0	0					14	Yes	Yes	0.75	Every mont	16	8	12	8	12	12	16	20	104	65	12	12	20	12	20	16	20	20	132	82.5	14	18	10	16			18	18	12	18			7	17	12
2	0		0	0	0				Not involv	0	Yes	Yes	0.5	Every 2-6	16	12	12	16	16	8	20	12	112	70	16	12	16	16	16	12	20	12	120	75	16	18	16	18			18	18	10	18			13	18	6
3	0		Skilled Bi	0	0					25	Yes	No	1	Every 2-6	16	12	12	16	12	20	12	0	100	62.5	16	12	4	16	16	16	16	4	100	62.5	8	18	12	14			13	18	12	14			6	17	8
2	0		0	0	0				Not involv	10	Yes	Yes	0.25	Never	16	8	8	8	16	12	20	16	104	65	12	16	16	12	20	16	20	12	124	77.5	10	16	16	16			9	9	10	16			5	11	6
3	0		0	0	0				Not involv	10	Yes	No	0.75	Every mont	20	8	20	8	12	16	20	16	120	75	20	20	16	20	8	16	20	20	140	87.5	16	14	14	14			11	17	16	18			4	19	4
3	0		0	0	0				Not involv	7	Yes	No	0.75	Every mont	20	8	12	4	12	16	8	16	96	60	20	16	16	16	20	12	16	20	136	85	4	14	8	12			16	18	14	18			3	15	13
2	0		0	0	0				Not involv	1	Yes	Yes	0.25	Every mont	12	12	16	12	20	0	0	0	72	45	12	12	20	16	20	12	20	16	128	80	14	18	18	20			14	18	14	18			6	18	17
2	0		0	0	0				Not involv	8	Yes	Yes	0.25	Every mont	12	12	12	20	4	12	12	12	96	60	16	20	20	16	8	8	12	12	112	70	12	16	14	18			15	18	12	20			5	18	2
3	0		0	0	0				Not involv	2	Yes	Yes	1	Never	20	12	8	8	16	16	12	16	108	67.5	20	16	16	20	20	12	16	16	136	85	12	18	8	10			14	18	14	16			5	18	8
3			0	0	0				Not involv	5	Yes	Yes	1	Every 2-6	20	12	20	12	8	20	12	16	120	75	20	16	20	16	16	20	12	16	136	85	12	18	12	16			20	18	12	12	56	64	2	16	8
3			0	0	0				Not involv	27	Yes	Yes	1	Every 2-6	12	12	20	16	8	8	4	16	96	60	16	16	20	12	12	16	12	16	120	75	14	20	14	16			15	18	10	14	53	68	0	14	9
2			0	0	0				Not involv	0	Yes	Yes	0.25	Every mont	12	16	16	12	16	8	12	4	96	60	16	20	8	12	20	16	8	16	116	72.5	14	10	14	16			2	13	12	18	42	57	8	20	4
2			0	0	0				Not involv	6	Yes	Yes	0.75	Every mont	12	8	12	12	16	8	12	0	80	50	8	12	16	8	16	8	16	16	100	62.5	18	16	16	12			17	16			51	44	5	20	1
2			0	0	0				Not involv	1	Yes	Yes	0.25	Every mont	8	8	12	4	16	4	8	20	80	50	8	12	12	16	16	8	16	16	104	65	16	18	14	16			17	18			47	52	5	20	1
2			0	0	0				Not involv	0	Yes	Yes	0.25	Every mont	12	16	16	12	20	4	12	20	112	70	16	16	16	12	20	8	20	16	124	77.5	20	18	12	20			18	20			50	58	10	18	2
2			0	0	0				Not involv	18	Yes	Yes	0.25	Every mont	16	8	4	8	12	4	8	20	80	50	16	12	16	8	16	4	12	20	104	65	12	12	14	14			13	14			39	40	4	18	0
1			0	0	0				Not involv	5	Yes	Yes	0.75	Every mont	20	8	16	12	16	4	0	0	76	47.5	16	12	12	12	16	4	16	16	104	65	20	18	12	18			16	16			48	52	2	20	0
3			0	0	0				Not involv	1	Yes		1	Every mont	12	12	8	8	12	12	20	8	92	57.5	12	16	12	12	12	16	16	16	112	70	8	18	12	12			14	16			34	46	3	10	4
1			0	0	0			HOME BASED CARE		1	Yes	Yes	0.75	Every mont	12	12	12	12	20	12	12	20	112	70	12	16	20	16	20	16	12	16	128	80	12	20	16	14			18	18			64	70	5	17	6
3			0	Emergency	0					15	Yes	No	0.5	Every 2-6	20	12	8	12	12	16	12	16	108	67.5	16	20	8	16	20	12	16	16	124	77.5	12	14	12	14			20	20	18	18	62	66	3	15	8
3			0	0	0					0	Yes	No	0.75	Every mont	20	16	8	16	12	8	12	8	100	62.5	16	12	12	16	12	12	12	12	104	65	16	14	14	18			19	19	18	16	67	67	1	20	6
3			0	Emergency	Life Savin					12	Yes	Yes	1	Every mont	20	16	12	12	12	12	12	8	104	65	20	20	12	16	20	12	12	12	124	77.5	14	18	16	20			18	18	12	18	60	74	2	15	16
3			0	0	0					28	Yes	No	0.75	Every 2-6	20	12	12	12	4	8	16	8	92	57.5	16	16	4	16	8	12	16	12	100	62.5	10	12	12	16			17	17	6	16	45	61	3	14	7
3			0	0	0					10	Yes	No	0.75	Every mont	20	16	8	16	12	12	20	8	112	70	16	20	12	16	16	12	12	12	116	72.5	12	20	14	16			20	20	16	14	62	70	1	20	4
3			0	0	0				Not involv	13	Yes	No	0.75	Every 2-6	5	4	4	3	3	2	3	3	27	67.5	5	4	5	4	3	2	3	3	29	72.5	8	8	4	8	6	8	10	9					3	14	6
3			0	0	0				Not involv	5	Yes	No	1	Every mont	4	4	5	4	3	1	3	3	27	67.5	4	3	5	5	4	3	4	4	32	80	6	10	9	10	9	9	10	10					2	15	5
3			0	0	0					6	Yes	No	0.75	Every 2-6	3	4	3	3	3	3	2	0	21	52.5	4	3	5	4	4	2	3	4	29	72.5	9	10	10	10	7	10	9	10					2	12	12
3			0	0	0				Not involv	11	Yes	No	1	Every 2-6	5	4	3	0	2	3	2	3	22	55	5	4	5	5	3	2	3	4	31	77.5	5	9	4	10	7	6	10	8					2	8	11
3			0	0	0					7	Yes	No	0.75	Every 2-6	4	1	2	4	2	0	0	0	13	32.5	5	3	4	4	3	2	4	4	29	72.5	7	10	4	9	5	8	9	10					0	11	4
3			0	0	0				Not involv	10	Yes	No	0.75	Every 2-6	4	4	4	2	2	2	3	4	25	62.5	5	4	5	5	4	3	5	5	36	90	6	8	4	9	7	9	10	9					2	12	7
1			0	0	0				Not involv	1	Yes	Yes	0.5	Every mont	5	4	3	4	5	2	2	4	29	72.5	5	5	5	4	5	3	4	4	35	87.5	8	10	8	10	7	9	10	10					7	18	9
3			0	0	0					9	Yes	No	0.75	Every 2-6	20	16	16	12	16	12	16	12	120	75	20	12	20	16	16	16	12	12	124	77.5	16	16	12	18			18	15	14	16			7	12	11
3			0	0	0					2	Yes	No	0.5	Every 2-6	20	4	16	16	16	20	8	12	112	70	20	20	20	20	20	16	12	12	140	87.5	14	18	14	20			20	16	8	16			3	16	9
3			0	0	0					4	Yes	No	1	Every mont	20	12	20	16	12	16	16	12	124	77.5	20	20	20	16	12	8	12	12	120	75	14	20	10	20			20	20	14	16			10	20	11
3			0	0	0					0	Yes	No	0.5	Every mont	20	12	20	16	12	0	0	0	80	50	20	16	20	16	20	20	12	16	140	87.5	14	20	18	20			20	19	14	20			4	18	12
3			0	0	0				Not involv	8	Yes	No	1	Every 2-6	12	8	12	12	16	16	8	16	100	62.5	16	16	12	12	20	16	20	12	124	77.5	14	14	12	12			18	20			58	62	4	17	5
3			0	0	0				Not involv	5	Yes	No	0.75	Every 2-6	16	12	16	20	4	8	16	12	104	65	16	16	20	16	16	12	16	16	128	80	16	16	20	18	14	18	15	18					8	17	5
3			0	0	Life Savin							No			3	3	4	4	5	5	3	3	30	75	2	4	5	5	4	5	4	5	34	85	7	10	8	9	8	10	9	10					5	15	9
3			0	0	Life Savin					10	Yes	No	0.75	Every mont	2	3	3	2	3	5	2	2	22	55	3	4	5	5	5	4	4	5	35	87.5	8	9	8	9	7	6	10	10					3	15	11
3			0	0	Life Savin					5	Yes	No	0.75	Every mont	3	2	5	3	4	2	3	4	26	65	4	5	5	3	3	2	4	3	29	72.5	6	6	4	9	7	10	9	9					3	14	11
3			0	0	0					2	Yes	No	1	Every 2-6	3	4	5	4	5	5	3	4	33	82.5	4	4	5	4	5	5	4	4	35	87.5	7	7	10	10	8	8	10	10					4	17	9
3			0	Emergency	0					12	Yes	Yes	1	Every mont	20	16	12	12	12	16	12	12	112	70	20	16	16	12	16	12	16	20	128	80	12	18	8	18	12	18	14	18					6	12	2
3			0	0	0					3	Yes	No	0.5	Every 2-6	16	12	12	8	12	16	8	8	92	57.5	20	20	16	12	12	12	16	20	128	80	8	16	6	12	14	16	15	18					2	13	0
3			0	0	0				Not involv	6	Yes	No	0.75	Every mont	16	8	12	8	12	4	16	12	88	55	16	12	8	16	12	4	16	20	104	65	8	16	12	14	14	18	18	18					4	15	5
3			0	0	0				Not involv	3	No		0.25	Every mont	20	8	12	16	16	8	16	16	112	70	20	16	20	16	20	12	20	20	144	90	10	18	12	20	14	18	14	20					6	18	8
2			0	0	0				Not involv	4	Yes	No	0.75	Every mont	20	8	12	12	20	16	20	16	124	77.5	20	16	20	20	20	16	20	20	152	95	10	18	18	20	16	18	20	20					3	14	11
3			0	0	0				Not involv	5	Yes	No	0.75	Every mont	16	20	12	16	16	12	8	16	116	72.5	16	20	20	20	20	12	12	12	132	82.5	16	18	16	18			20	20	14	18			9	16	5
3		ON JOB TRAINING	Skilled Bi	0	0			SKILLED BIRTH ATTENDANT PROVIDER		15	Yes	Yes	0.25	Every mont	12	16	12	16	12	16	8	16	108	67.5	16	20	12	20	20	16	12	16	132	82.5	18	20	12	18			20	18	16	18			5	16	5
3			Skilled Bi	0	0					10	No	No	0.25	Once a yea	16	12	16	16	20	12	16	16	124	77.5	16	16	20	20	16	16	16	12	132	82.5	18	18	10	18			15	18	12	16			12	18	8
3			0	0	0				Not involv	8	No		0.25	Every mont	12	20	16	12	20	8	12	20	120	75	12	20	20	16	20	16	12	20	136	85	14	18	4	20			14	18	12	16				18	5
3			0	0	0					10		Yes	0.75	Every mont	4	3	4	3	2	2	3	4	25	62.5	4	5	5	5	1	2	4	3	29	72.5	6	10	7	9	5	8	6.5	8					7	17	2
3		MENTOR NURSE	0	0	0			MENTOR NURSE		1	Yes	No	0.75	Every mont	4	3	5	5	4	4	5	3	33	82.5	4	5	5	3	5	4	4	3	33	82.5	6	10	8	10	8	10	10	10					2	16	3
3			0	0	0				Not involv	2	Yes	No	0.75	Every 2-6	12	16	20	16	12	12	20	16	124	77.5	12	20	20	20	16	4	12	16	120	75	14	16	12	16			5	16	10	16			4	18	4
3			0	0	0				Not involv	5	Yes	No	1	Every 2-6	12	16	16	12	16	4	20	16	112	70	12	20	20	20	20	12	20	20	144	90	14	20	18	16			16	20	14	12			8	18	10
3		NURSE MIDWIFE INCHARGE	0	0	0					4	Yes	No	1	Every mont	20	12	16	20	16	8	16	16	124	77.5	8	20	16	12	20	12	20	20	128	80	12	20	20	20			13	18	16	18			2	18	10
2	Lecturer		0	0	0					6	Yes	Yes	0.5	Every mont											20	20	16	12	16	16	8	16	124	77.5		14		16		14		13						15
3	Nurse Midw		0	0	0					4	Yes	Yes	0.75	Every 2-6	20	20	12	12	12	16	16	20	128	80	20	20	16	16	16	16	16	20	140	87.5	14	18	12	18	12	14	15	18					5	14	7
3		NONE	0	0	0				Not involv	20	Yes	No	0.75	Every mont	20	12	16	16	16	16	12	4	112	70	20	16	16	12	16	16	16	16	128	80	10	14	10	16	16	16	14	18					2	18	1
3			Skilled Bi	Emergency	Life Savin					7	Yes	Yes	0.75	Every mont	20	12	12	16	16	12	16	12	116	72.5	20	20	20	16	16	20	16	16	144	90	18	18	18	18	14	14	15	18					5	19	8
3			0	0	0				Not involv	30	Yes	No	0.75	Every 2-6	16	12	12	12	12	12	16	20	112	70	20	16	16	16	16	16	16	12	128	80	10	18	16	18	20	18	15	18					6	16	6
3			0	Emergency	Life Savin					2	Yes	Yes	0.75	Every mont	20	20	12	8	12	12	16	8	108	67.5	20	12	16	8	16	12	16	12	112	70	12	18	10	10	10	10	3	14					0	9	2
3			0	0	0				Not involv	15	Yes	No	0.75	Every 2-6	3	4	3	3	5	5	4	5	32	80	4	5	5	3	5	4	5	5	36	90	7	10	6	10	7	9	9	9					6	18	9
2			0	0	0				Not involv	2	Yes	Yes	0.75	Every mont	8	8	20	16	20	12	16	12	112	70	16	12	20	16	16	12	20	16	128	80	18	20	16	18	18	20	18	20			70	78	4	17	6
3			0	0	Life Savin					1	No	Yes	0.75	Every 2-6	16	8	20	12	16	12	12	12	108	67.5	12	16	20	16	16	16	20	12	128	80	16	20	14	18	16	20	17	20			63	78	4	11	5
3			0	0	0				Not involv	8	Yes	No	1	Every mont	12	12	20	16	16	12	16	20	124	77.5	8	16	20	20	16	16	16	20	132	82.5	14	20	16	16	18	20	18	18			66	74	2	16	4
2			0	0	0				Not involv	2	Yes	Yes	0.25	Every mont	12	16	8	12	20	12	12	16	108	67.5	12	20	20	20	20	20	16	12	140	87.5	14	20	16	18	16	18	18	18			64	74	6	19	14
3			0	0	0					1	Yes	No	1	Every mont	16	12	12	8	20	12	8	12	100	62.5	12	20	16	20	20	12	20	16	136	85	18	20	16	16	16	18	14	16			64	70	11	17	2
2			0	0	0				Not involv	16	Yes	Yes	0.5	Never	16	16	16	0	20	12	12	16	108	67.5	12	20	20	16	20	16	12	16	132	82.5	16	10	14	12	18	20	17	18			65	60	3	15	5
3			0	0	0					5	Yes		1	Every mont	16	12	16	12	20	16	20	20	132	82.5	16	16	16	20	20	20	20	20	148	92.5	18	18	20	20			14	18	14	20	66	76	14	19	13
2			0	0	0					4	Yes	Yes	0.75	Every mont	20	12	16	16	16	16	16	16	128	80	20	16	16	20	12	12	20	16	132	82.5	20	20	16	20			18	18	16	20	70	78	5	16	11
3			0	0	0					2	Yes	No	0.75	Every 2-6	20	20	16	12	12	8	16	16	120	75	20	12	16	12	16	12	16	16	120	75	16	18	16	14			17	20	12	16	61	68	4	17	14
3			0	0	0					3	Yes	No	0.75		20	16	12	12	16	16	12	16	120	75	20	16	16	16	20	12	20	20	140	87.5	16	20	20	20			17	14	12	16	65	70	9	20	12
3			0	0	0					0	Yes	No	1	Every mont	12	12	8	12	12	16	12	12	96	60	16	16	16	12	16	12	20	16	124	77.5	16	18	14	18			14	18	12	18	56	72	6	18	10
2			0	0	0				Not involv	2	Yes	No	1	Never	16	20	16	16	20	12	20	16	136	85	20	20	20	16	20	16	16	20	148	92.5	18	18	14	16			20	20			68	72	16	18	1
3			0	0	0				Not involv	3	Yes	No	1	Every 2-6	16	16	16	4	20	20	12	12	116	72.5	16	16	20	16	20	16	12	16	132	82.5	20	20	14	14			18	18			66	70	7	15	5
2			0	0	0				Not involv	20	Yes	Yes	0.5	Every mont	16	20	16	16	20	16	16	16	136	85	16	16	20	20	20	16	12	16	136	85	20	20	18	20			20	20			72	80	6	17	5
3			0	0	Life Savin					2	Yes	No	1	Every 2-6	4	5	3	2	2	2	2	3	23	57.5	3	3	4	2	4	5	5	2	28	70		9					10	10					5	17	3
3															4	3	4	4	4	1	3	3	26	65	3	5	5	4	5	3	4	4	33	82.5	5	9					10	10					8	17	11
3			0	0	0				Not involv	4	Yes	No	0.5	Every mont	4	5	5	5	2	2	2	4	29	72.5	4	5	4	5	4	4	4	3	33	82.5	8	10					10	10					4	16	12
3			0	0	0					1	Yes	Yes	0.75	Every 2-6	4	1	4	3	4	1	4	3	24	60	4	4	3	1	4	4	4	4	28	70		9					9	10					3	16	5
2			0	0	0				Not involv	1	Yes	Yes	0.75	Every mont	4	4	3	4	5	2	3	3	28	70	3	4	5	4	5	5	3	3	32	80	9	10					10	10					10	17	8
3			0	0	0				Not involv	5	Yes	Yes	0.75	Every mont	3	5	2	4	4	4	3	5	30	75	4	5	4	4	5	2	3	3	30	75	8	9					10	10					5	16	8
3			0	0	0				Not involv	1	Yes	No	1	Every mont	3	3	4	2	3	4	5	4	28	70	5	4	4	4	5	2	3	4	31	77.5	8	10					9	10					5	17	6
3			0	0	0				Not involv	1	Yes	No	0.75	Every mont	2	3	1	5	4	2	4	4	25	62.5	4	5	4	4	4	2	2	4	29	72.5	9	10					9	10					4	14	1
3			0	0	Life Savin					1		No	1	Every mont	4	2	5	3	4	4	3	3	28	70	4	4	4	4	4	4	3	4	31	77.5	9	10					10	10					9	17	1
3			0	0	0					2	Yes	No	1	Every mont	4	4	4	2	4	3	3	4	28	70	4	3	4	4	4	3	3	4	29	72.5		9					9	10					7	17	3
3			0	0	0				Not involv	4	Yes	Yes	0.75	Every mont	4	3	3	2	4	3	4	4	27	67.5	5	5	4	4	4	3	4	4	33	82.5	5	10					10	10					7	18	0
3			0	0	0				Not involv	2	Yes	No	1	Every mont	5	4	5	2	5	4	4	3	32	80	4	5	3	5	2	3	2	4	28	70	9	10					10	10					6	20	8
3			0	0	0				Not involv	0	Yes	No	1	Every mont	3	2	4	2	4	3	4	2	24	60	4	5	5	4	5	4	3	3	33	82.5	8	10					10	10					5	18	2
2			0	0	0				Not involv	1	Yes	Yes	0.25	Every mont	3	5	3	2	5	2	3	3	26	65	4	4	4	4	4	2	3	2	27	67.5	7	9					9	10					3	17	1
3			0	0	0				Not involv	4	Yes	No	0.75	Every 2-6	20	16	12	20	12	4	16	12	112	70	20	20	16	20	20	4	20	12	132	82.5	12	20	14	20			15	18	16	16	57	74	6	11	0
3			0	0	0					2	Yes	No	0.5	Every mont	16	12	16	16	12	4	20	20	116	72.5	16	12	20	20	20	8	20	20	136	85	14	16	12	18			14	18	12	18	52	70	2	17	2
3			0	0	0										12	12	16	20	16	4	12	4	96	60	16	16	16	20	20	4	20	16	128	80	10	20	4	16			14	16	6	18	34	70	6	14	5
3			0	0	0					12	Yes	No	1	Every 2-6	20	8	20	12	20	12	12	20	124	77.5	16	20	20	16	16	12	12	20	132	82.5	10	20		18			18	20	14	18	42	76	10	13	3
3			0	0	0					3	Yes	No	1	Every mont	20	12	20	8	20	8	8	12	108	67.5	16	12	20	16	20	12	20	16	132	82.5	14	20	16	20			19	20	14	18	63	78	7	17	9
3			0	0	0					1	No	No	0.25	Every mont	16	12	16	8	16	8	8	16	100	62.5	20	16	20	12	20	8	16	16	128	80	14	12	6	14			17	18	8	16	45	60	2	17	3
4			0	0	0					3	No	Yes	0.5	Every mont	16	0	12	8	8	12	4	8	68	42.5	12	4	12	16	20	16	12	16	108	67.5	8	16	6	8			9	16	6	16	29	56	1	11	1
3			0	0	0				Not involv	7	Yes	No	1	Never											16	20	16	16	20	16	16	16	136	85		18		18				20		16		72		14
4			0	0	0					0	No	Yes	0.5	Every mont	16	4	12	12	8	12	12	0	76	47.5	16	0	16	16	16	12	20	16	112	70	8	12	6	16			0	16			28	56			17
4			0	0	0					4	Yes	Yes	0.75	Every mont	16	12	12	8	12	16	16	16	108	67.5	16	8	8	20	12	12	12	12	100	62.5	6	12	8	10	10	14	9	14			33	50	0	9	0
3			0	0	0				Not involv	0	Yes	No	0.75	Every mont	16	12	12	12	16	16	20	16	120	75	12	16	20	12	20	4	16	16	116	72.5	12	18	14	14	10	20	17	18			53	70	2	14	4
3										20	Yes	No	0.75	Once a yea	3	5	2	2	2	3	3	4	24	60	4	4	5	4	2	3	4	5	31	77.5	6	7	7	8	7	8	9	9					12	15	2
3										0	Yes	No	0.75	Every 2-6	5	2	3	3	3	4	4	5	29	72.5	3	4	4	4	3	3	3	5	29	72.5	7	8	7	8	8	7	7.5	8					12	15	14
3										15	Yes	No	1	Every mont	2	3	4	4	5	2	3	5	28	70	5	3	4	4	5	5	4	5	35	87.5	7	7	6	7	8	9	7	9
3									Not involv	9	Yes	Yes	0.75	Every mont	3	3	3	4	3	3	4	4	27	67.5	2	3	5	4	5	3	4	5	31	77.5	8	9	9	10	9	9	9.5	9					16	19	8
4			0	0	0				Not involv						5	5	3	4	5	1	1	0	24	60	5	5	4	5	5	3	3	5	35	87.5	7	9	10	9	4	9	8.5	10					12	17	15
4			0	0	0				Not involv						3	5	3	2	4	0	2	4	23	57.5	4	5	4	4	4	1	3	4	29	72.5	4	7	7	8	4	6	10	9					4	16	12
4			0	0	0				Not involv									0		0		0			2	4	4	5	5	4	3	4	31	77.5	4	7	2	9	4	6	5.5	10					6	16	4
3			0	0	0				Not involv						4	5	2	3	4	2	3	4	27	67.5	5	5	3	3	4	3	3	5	31	77.5	5	6	0	9	6	8	10	7					9	20	9
3			0	0	0				Not involv						3	4	2	4	4	3	1	4	25	62.5	4	4	4	4	5	3	3	4	31	77.5	7	10	5	8	7	9	8.5	8					4	16	12
4			0	0	0				Not involv						3	4	2	4	5	3	2	4	27	67.5	4	5	3	4	5	2	2	4	29	72.5	4	10	5	8	5	9	9.5	9					6	19	11
4			0	0	0				Not involv						3	5	4	3	4	0	2	4	25	62.5	4	5	3	4	4	2	3	4	29	72.5	4	8	7	8	5	6	8.5	9					1	12	2
4			0	0	0				Not involv						4	4	3	1	5	1	2	2	22	55	4	5	4	4	3	1	5	5	31	77.5	3	8	5	6	6	6	9	9					2	19	8
4			0	0	0				Not involv						3	3	2	1	3	0	0	0	12	30	4	2	2	3	5	2	2	0	20	50		6	2	8	5	7	4	9					3	16	1
3			0	0	0				Not involv						2	2	1	3	2	0	0	0	10	25	3	3	4	4	4	4	1	3	26	65	5	9	3	8		9	0	9					6	19	6
4			0	0	0				Not involv	3	Yes	Yes	0.75	Every mont	20	12	20	8	16	8	4	8	96	60	16	16	12	12	20	8	8	12	104	65	10	14	4	10			18	14	10	14	42	52	8	16	9
4			0	0	0				Not involv	7	Yes	Yes	0.5	Every 2-6	20	12	12	8	16	12	4	8	92	57.5	20	20	16	16	20	8	16	16	132	82.5	12	20	4	18			15	20	12	18	43	76	4	18	4
3			0	0	0				Not involv	0	Yes	Yes	0.5	Every 2-6	12	16	12	16	16	8	0	0	80	50	16	16	12	16	12	8	20	8	108	67.5	10	14	10	14			13	12	6	12			3	12	4
3			0	0	0				Not involv		Yes	Yes	0.5	Every 2-6	12	16	12	16	12	16	12	16	112	70	12	20	16	20	20	12	16	12	128	80	4	8	6	6			4	14	8	10			1	9	10
3			0	0	0						Yes	Yes	0	Every mont	8	4	16	8	8	12	12	8	76	47.5	8	12	12	16	20	0	16	12	96	60	14	12	12	12			14	16	2	14			6	14	8
3			0	0	0					1	Yes	Yes	1	Every mont	20	8	16	12	16	8	16	8	104	65	12	8	16	16	16	8	20	8	104	65	12	16	10	16			20	18	10	16			5	17	8
3			0	0	0					2	Yes	No	1	Every mont	12	8	20	8	12	12	16	12	100	62.5	12	8	20	8	16	0	12	16	92	57.5	14	20	10	12			2	16	8	8			1	11	8
4			0	0	0				Not involv	0	Yes	Yes	0.75	Every mont	12	8	16	16	8	8	16	12	96	60	12	12	12	20	20	4	16	16	112	70	12	16	10	12			18	16	14	12	54	56	4	16	9
3			0	0	0					0	Yes	No	0.75	Every mont	16	16	12	8	12	8	12	12	96	60	20	16	16	12	16	12	12	16	120	75	6	18	4	18	8	18	12	16					6	15	1
3			0	0	0					0	Yes	No	0.5	Every 2-6	4	16	16	8	16	16	0	0	76	47.5	8	20	12	16	16	12	16	12	112	70	0	6	0	8	10	8	1	13					6	11	13
3			0	0	0				Not involv	3	Yes	Yes	0.5	Every 2-6	8	12	12	12	8	0	0	0	52	32.5	12	16	16	16	12	20	4	16	112	70	12	18	14	16	14	14	18	20					8	19	15
3			0	0	0				Not involv	1	Yes	Yes	0.25	Every mont	12	12	20	12	8	0	0	0	64	40	16	16	16	16	16	20	4	12	116	72.5	10	12	12	20	10	16	15	19					7	16	14
3			0	0	0				Not involv	1	Yes	No	0.75	Every mont	16	12	16	12	12	12	8	20	108	67.5	12	12	20	8	16	16	4	12	100	62.5	10	14	14	16	14	18	20	20					5	20	15
3			0	0	0				Not involv	10	Yes	Yes	0.75	Every 2-6	20	8	8	16	12	4	8	16	92	57.5	20	8	12	16	12	16	8	12	104	65	12	20	8	16	14	12	20	16					6	17	9
3			0	0	0				Not involv	7	Yes	No	0.5	Every mont	16	4	16	4	4	4	8	16	72	45	16	4	16	16	12	16	8	20	108	67.5	14	16	10	12	14	16	18	18					4	17	5
2	0		0	0	0				Not involv	15	Yes	Yes	0.5	Every 2-6	16	12	12	4	20	16	20	16	116	72.5	16	20	8	16	20	8	20	12	120	75	14	18	10	10			14	14	18	20			6	14	5
3	0		0	0	0				Not involv	5	Yes	No	0.75	Every mont	16	8	8	8	12	8	12	8	80	50	8	12	16	12	8	12	16	12	96	60	4	12	6	12			14	18	4	16			1	17	2
3	0		0	0	0				Not involv	3	Yes	No	1	Every mont	20	8	16	8	16	8	20	16	112	70	20	16	20	16	12	12	20	8	124	77.5	14	16	12	14			18	20	12	18			7	15	9
3	0		0	0	0				Not involv	2	Yes	No	0.75	Every 2-6	20	12	8	12	4	16	16	8	96	60	20	12	16	16	12	16	20	12	124	77.5	12	18	12	16			16	18	10	12			5	15	10
2	0		0	0	0				Not involv	3	Yes	No	1	Every mont	20	12	4	16	20	8	16	8	104	65	20	16	12	20	20	12	16	12	128	80	8	16	14	14			14	16	12	18			2	18	3
3	0		0	0	0				Not involv	8	Yes	No	0.75	Every mont	16	8	16	16	20	16	20	16	128	80	16	12	20	12	16	16	20	20	132	82.5	18	20	14	18			18	18	14	20			3	19	5
3			0	0	0				Not involv	6	Yes	Yes	0.75	Every 2-6	16	12	16	8	12	20	16	12	112	70	16	16	16	16	16	20	12	16	128	80	10	20	14	18			20	20	16	18	60	76	1	17	9
3			0	0	0				Not involv	5	Yes	Yes	0.75	Every 2-6	8	16	4	12	12	0	0	0	52	32.5	20	8	20	16	20	16	20	12	132	82.5	14	18	14	20			20	20	10	12	58	70	3	15	11
3			0	0	0				Not involv	1	Yes	No	0.75	Every mont	16	8	12	4	12	16	8	12	88	55	16	12	20	12	20	12	16	16	124	77.5	12	18	18	18			18	17	12	14	60	67	5	14	7
3			0	0	0				Not involv	10	Yes	Yes	0.75	Every 2-6	20	12	12	12	12	12	12	20	112	70	20	12	20	16	12	16	20	16	132	82.5	16	20	12	18			19	20	6	14	53	72	7	17	7
2			0	0	0				Not involv	8	Yes	Yes	0.5	Every mont	16	8	16	20	8	8	4	16	96	60	16	8	16	20	16	16	16	16	124	77.5	12	16	10	16			15	20	12	16	49	68	6	12	4
2			0	0	0				Not involv	3	No	Yes	0.75	Every mont	12	8	20	16	12	16	16	16	116	72.5	12	16	20	12	8	12	8	12	100	62.5	16	16	10	16			20	20	16	16	62	68	2	12	6
2			0	0	0				Not involv	6	Yes	Yes	0.75	Every 2-6	16	16	16	16	8	16	12	20	120	75	16	12	20	16	8	12	8	16	108	67.5	16	16	16	18			18	17	18	18	68	69	1	10	3
1			0	0	0				Not involv	12	Yes	Yes	0.5	Every mont	12	16	20	16	12	16	16	16	124	77.5	20	16	20	16	16	16	16	16	136	85	10	18	10	16			18	18	16	16	54	68	6	16	3
3			0	0	0				Not involv	8	Yes	Yes	0.75		16	16	16	8	12	12	8	16	104	65	16	16	20	16	16	12	12	16	124	77.5	14	20	14	20			18	20	14	16	60	76	8	19	9
3			0	0	0				Not involv	6	Yes	No	1	Every mont	8	4	8	12	12	16	8	8	76	47.5	12	12	20	16	8	16	8	16	108	67.5	14	20	12	16			19	20	6	12	51	68	2	15	9
2			0	0	0					2	Yes	Yes	0.25	Every mont	8	4	16	0	8	16	8	20	80	50	12	16	12	16	4	16	8	16	100	62.5	12	16	10	20			19	16	8	14	49	66	2	13	2
3			0	0	0				Not involv	1	Yes	No	1	Every mont	8	12	12	8	16	8	16	8	88	55	8	12	12	12	16	8	16	16	100	62.5	18	16	10	18			14	11			42	45	8	18	4
2			0	0	0				Not involv	21	Yes	Yes	0.5	Every 2-6	16	8	16	16	12	16	0	0	84	52.5	16	12	20	16	16	8	16	16	120	75	18	18	10	10			14				42	28	8	15	2
2			0	0	0				Not involv	4	Yes	Yes	0.25	Every 2-6	8	12	16	12	8	12	12	8	88	55	4	12	16	8	16	4	16	12	88	55	16	18	12	14			17	14			45	46	4	12	1
3			0	0	0				Not involv	3	Yes	Yes	1	Every mont	4	12	8	8	12	12	12	8	76	47.5	8	8	12	8	16	16	12	12	92	57.5	14	18	12	12			16	14			42	44	6	20	0
1			0	0	0				Not involv	3	Yes	Yes	0.25	Every mont	8	8	12	16	20	16	8	0	88	55	4	12	16	12	16	16	12	20	108	67.5	20	20	16	12			16	18			52	50	8	16	0
2			0	0	0				Not involv	15	Yes	Yes	0.25	Every mont	20	8	20	16	12	0	8	16	100	62.5	12	16	20	16	16	12	16	20	128	80	16	18	14	14			14	16			44	48	6	15	1
3			0	0	0				Not involv	1	Yes	No	1	Every mont	8	12	8	4	16	12	12	12	84	52.5	12	12	8	4	16	12	8	16	88	55	16	12	14	14			13	18			43	44	6	20	3
3			0	0	0				Not involv	1	Yes	No	1	Every mont	8	16	12	12	12	16	12	0	88	55	12	12	20	16	16	12	16	12	116	72.5	18	20	12	12			18	18			48	50	4	18	0
3			0	0	0				Not involv	0	Yes	No	1	Every mont	16	12	8	12	16	4	16	12	96	60	12	12	12	12	12	8	16	16	100	62.5	8	18	16	14			14	18			38	50	2	20	3
1			0	0	0				Not involv	7	Yes	Yes	0.75	Every mont	12	8	16	12	16	12	16	20	112	70	8	8	20	16	16	12	12	20	112	70	18	18	16	20			16	18			50	56	8	13	6
1			0	0	0				Not involv	18	Yes	Yes	0.75		16	12	12	8	20	16	8	16	108	67.5	16	16	12	8	20	12	16	12	112	70	16	16	16	14			18	18			50	48	16	20	0
1			0	0	0				Not involv	5	Yes	Yes	1	Every mont	16	8	16	12	20	8	12	8	100	62.5	8	12	20	16	20	8	16	20	120	75	18	20	14	14			18	17			50	51	7	14	7
3			0	0	0				Not involv	5	Yes	No	1	Every 2-6	16	16	16	8	16	12	12	20	116	72.5	16	16	16	12	20	8	16	20	124	77.5	18	20	16	14			16	16			62	64	5	20	4
3	Nurse Tuto		0	0	0					1	Yes	Yes	0.75	Every mont	16	8	8	12	16	16	4	20	100	62.5	20	20	20	12	16	12	16	16	132	82.5	14	18	16	16			15	18			57	68	4	20	4
2			0	0	0				Not involv	0	Yes	Yes	0.25	Every mont	16	16	12	20	20	4	12	16	116	72.5	20	16	20	8	16	16	12	16	124	77.5	14	18	16	12			1	12			47	60	2	11	1
1			0	0	0				Not involv	15	Yes	Yes	0.25	Every mont	20	16	20	12	20	8	20	20	136	85	20	16	20	12	20	8	16	20	132	82.5	16	18	12	16			18	18			60	72	12	20	1
1			0	0	0				Not involv	1	Yes	Yes	0.25	Every mont	20	12	16	4	20	20	12	20	124	77.5	20	20	20	20	20	16	12	20	148	92.5	18	12	14	16			18	18			62	66	7	18	5
3			0	0	0					0	Yes	No	1	Every mont	20	20	20	20	12	12	8	16	128	80	20	20	20	16	20	12	12	20	140	87.5	20	20	18	12			20	20	18	14			5	20	11
3			0	0	Life Savin					11	Yes	No	1	Every 2-6	20	20	16	20	16	16	4	12	124	77.5	20	16	20	16	16	16	12	12	128	80	16	20	18	20			19	16	18	20			10	19	13
3			0	0	0					15	Yes	No	0.5	Every mont	20	12	12	12	16	12	12	8	104	65	20	12	20	16	12	16	12	8	116	72.5	16	16	16	18			15	20	12	10			9	18	12
3			0	0	0					23	Yes	No	0.75	Once a yea	12	8	12	12	8	12	4	20	88	55	16	4	12	16	16	12	12	16	104	65	12	20	16	16			17	18			59	72	4	12	6
3			0	0	0				Not involv	14	Yes	No	0.75	Every 2-6	16	12	8	16	20	16	12	20	120	75	16	12	16	16	16	12	20	20	128	80	12	16	12	16			14	16			56	66	6	15	2
3			0	0	0					26	Yes	No	0.75	Once a yea	16	12	12	20	12	12	16	16	116	72.5	16	16	20	20	16	8	16	16	128	80	16	18	18	14	12	16	18	16					5	16	7
3			0	0	0					2	Yes	Yes	0.75	Every 2-6	20	12	12	16	8	12	20	16	116	72.5	20	12	20	20	16	12	16	20	136	85	16	18	16	18	18	16	16	18					6	19	6
3			0	0	0				Not involv	5	Yes	No	0.75	Once a yea	2	3	3	2	4	1	2	4	21	52.5	3	3	4	3	4	3	4	4	28	70	2	7	6	10	4	6	3	10					5	13	5
3			0	0	0					3	Yes	No	1	Every 2-6	3	4	5	2	4	3	3	4	28	70	3	5	5	3	4	3	4	4	31	77.5	9	10	9	10	5	10	10	10					3	16	7
3			0	0	0					4	Yes	No	0.75	Every 2-6	2	3	4	3	2	3	3	5	25	62.5	3	4	5	5	3	3	4	5	32	80	6	8	5	8	4	9	9	9					1	13	9
1	Lecturer		0	0	0					4	Yes	Yes	0.75	Every 2-6	20	16	16	20	20	12	16	16	136	85	20	20	20	16	20	12	20	20	148	92.5	14	20	16	20	18	18	20	20					11	20	9
2			0	0	0				Not involv	1	No	Yes	0.25	Every 2-6	4	5	4	3	5	3	3	5	32	80	5	5	4	3	5	3	4	4	33	82.5	6	9	7	7	9	9	8	9					3	11	8
2		CME COORDINATE HOSPITAL	0	0	Life Savin					2	No	Yes	0.5	Once a yea	20	12	16	4	12	16	12	16	108	67.5	20	16	16	8	12	8	16	16	112	70	8	16	16	12	12	14	14	16					6	17	10
2			0	0	0				Not involv	3	Yes	Yes	0.75	Every mont	12	16	20	8	20	8	16	12	112	70	12	20	20	16	20	20	20	20	148	92.5	20	20	20	18	18	18	18	18			76	74	18	17	6
3			0	0	0				Not involv	9	Yes	No	1	Never	12	8	16	16	16	8	12	12	100	62.5	12	12	20	20	16	12	16	12	120	75	20	20	12	12	16	16	18	18			66	66	1	15	11
2			0	0	0				Not involv	4	Yes	Yes	0.25	Every 2-6	12	16	16	12	20	12	16	20	124	77.5	12	16	20	20	20	16	16	16	136	85	14	14	18	14	14	16	18	18			64	62	11	17	7
3			0	0	0					1	Yes	No	1	Every mont	16	20	16	12	20	12	20	8	124	77.5	16	16	20	20	20	20	20	16	148	92.5	20	20	16	16			18	20			66	72	3	18	3
3			0	0	0				Not involv	2	Yes	No	1	Every mont	3	2	5	5	5	1	1	3	25	62.5	4	3	4	3	5	4	5	2	30	75		9					10	10					10	15	11
3			0	0	0				Not involv	5	Yes	No	1	Every 2-6	3	3	3	4	4	4	3	3	27	67.5	4	5	3	4	4	2	2	3	27	67.5		9					10	10					9		4
3			0	0	0				Not involv	1	Yes	No	1	Every 2-6	4	3	5	2	5	4	4	3	30	75	4	3	4	4	3	3	3	4	28	70	8	9					10	10					8	16	10
3			0	0	0					8	Yes	No	1	Every mont	16	12	16	16	12	8	16	12	108	67.5	20	16	20	20	20	12	20	12	140	87.5	16	16	14	20			18	17	16	16	64	69	4	15	2
3			0	0	0					2	Yes	No	0.75	Every mont	16	0	16	16	12	8	12	12	92	57.5	12	12	16	16	16	4	8	8	92	57.5	6	18	12	18			16	18	8	12	42	66	4	19	3
3			0	0	0				Not involv	3	Yes	No	0.5	Every mont	16	8	12	16	16	8	0	0	76	47.5	16	16	12	20	16	16	20	20	136	85	10	20	10	18			14	18	10	16	44	72	1	18	7
3			0	0	0																				20	12	16	16	20	20	12	16	132	82.5		20		20				18		18		76		19
3			0	0	0					2	Yes	No	0.75	Every mont	8	8	12	16	8	4	12	12	80	50	12	16	16	12	16	8	20	16	116	72.5	14	16	12	16			17	18			55	66	5	17	12
3			0	0	0				Not involv						4	4	4	3	5	2	3	2	27	67.5	4	4	5	4	5	3	2	4	31	77.5	8	7	6	7	6	6	8	9					12	20	6
3			0	0	0				Not involv						2	4	3	2	4	4	2	0	21	52.5	4	3	4	4	5	5	4	3	32	80	6	6	5	8		7	9	9					5	19	5
3			0	0	0				Not involv	1	Yes	No		Once a yea	12	8	20	20	12	8	12	12	104	65	8	8	16	20	16	4	16	20	108	67.5	6	14	6	12			5	7	10	12			14	15	6
3			0	0	0				Not involv	1	Yes	Yes		Never	12	12	12	20	16	16	16	20	124	77.5	16	12	12	16	20	20	12	12	120	75	10	12	8	8			3	15	4	6			4	11	12
3			0	0	0					4	Yes	No		Once a yea	20	8	12	12	12	12	8	8	92	57.5	12	16	20	20	20	16	20	12	136	85	12	16	12	18			4	18	8	18			13	18	10
3			Skilled Bi	Emergency	Life Savin					0	Yes	No	1	Every mont	20	20	16	8	20	20	12	12	128	80	20	8	16	16	16	20	12	8	116	72.5	10	12	12	16	10	16	18	14					9	15	13
4	Nurse Tuto		0	0	Life Savin					3	Yes	No	0.75	Every 2-6	20	16	12	8	12	20	8	16	112	70	20	12	16	16	16	20	8	12	120	75	12	8	10	16	10	14	12	12					7	14	12
3			0	0	Life Savin				Not involv	11	Yes	No	0.75	Every 2-6	20	8	12	8	8	12	20	8	96	60	20	8	12	12	8	20	16	16	112	70	12	16	12	14	12	16	11	15					14	14	10
3															16	16	16	16	20	20	12	4	120	75	16	16	16	20	16	16	8	12	120	75	12	14	8	14	8	14	14	12
3			0	0	0				Not involv	0	Yes	Yes	0.75	Every mont	16	12	12	8	12	8	8	8	84	52.5	20	20	16	12	16	12	0	12	108	67.5	10	16	10	18	8	16	18	20					7	16	13
3	0		0	0	0				Not involv	4	Yes	No	0.75	Every mont	16	12	16	12	20	20	16	12	124	77.5	20	16	12	16	20	16	16	12	128	80	14	20	16	14			18	20	14	16			7	19	15
3			0	0	Life Savin					0	Yes	Yes	1	Every mont	12	12	12	4	4	20	12	4	80	50	12	20	16	12	12	16	12	12	112	70	14	16	12	18			20	18	14	16	60	68	4	16	8
3			0	0	0				Not involv	3	Yes	Yes	0.75	Every mont	12	4	8	12	16	12	16	16	96	60	12	8	12	20	20	16	12	16	116	72.5	18	18	14	12			18	18			50	48	6	18	3
1			0	0	0				Not involv	2	Yes	Yes	0.5	Every mont	0	12	8	16	16	12	0	8	72	45	16	12	12	16	16	12	20	20	124	77.5	16	14	14	16			11	16			41	46	4	16	1
3			0	0	0					44	Yes	No	1	Every 2-6	2	4	5	3	3	2	4	4	27	67.5	2	3	5	3	4	3	3	3	26	65	8	10	3	10	7	7	8.5	10					1	15	13
3			0	0	0					16	Yes	No	0.75	Every 2-6	4	2	4	2	4	3	3	3	25	62.5	3	4	5	4	5	4	3	4	32	80	8	8	6	9	7	8	9	9					2	9	6
3			0	0	0					5	Yes	No	1	Every mont	4	3	5	2	4	3	2	4	27	67.5	3	3	5	4	4	5	4	4	32	80	8	10	5	8	6	8	10	10					3	17	8
3			0	0	0				Not involv	4	Yes	Yes	0.5	Every mont	16	16	16	16	12	12	16	16	120	75	20	20	20	16	20	12	16	20	144	90	14	20	12	18			17	17	14	18			12	19	5
3		NURSE MIDWIFE INCHARGE	0	0	0				Not involv	10	Yes	Yes	0.75	Every mont	5	4	5	4	4	1	3	3	29	72.5	3	5	5	5	3	3	5	3	32	80	8	9	9	9	6	10	9.5	9.5					6	16	8
3			0	0	0				Not involv	9	Yes	Yes	0.5	Every mont	20	16	12	8	16	12	20	16	120	75	20	16	16	4	16	12	16	20	120	75	14	18	12	18	14	16	12	16					2	15	2
3			0	0	0					8	Yes	No	1	Every 2-6	20	12	12	8	16	12	16	12	108	67.5	20	20	16	16	16	16	16	12	132	82.5	14	16	16	16	16	18	18	18					2	15	3
2			0	0	0					1	Yes	No	0.75	Every mont	4	2	4	1	5	5	3	5	29	72.5	4	5	4	4	5	2	5	5	34	85	6	9	7	10	5	7	7.5	10					5	19	9
3			0	0	0				Not involv	5	Yes	Yes	1	Every mont	12	16	16	12	12	12	16	16	112	70	12	20	20	12	16	20	16	20	136	85	14	18	14	16	12	18	18	18			58	70	3	15	2
3			0	0	0					11	Yes	No	1	Every mont	12	16	16	12	16	8	16	12	108	67.5	8	20	20	12	16	8	16	16	116	72.5	18	20	12	16	18	18	20	20			68	74	3	15	10
2			0	0	0					1	Yes	Yes	0.75	Every mont	12	20	20	16	16	12	4	12	112	70	12	20	20	16	8	16	8	16	116	72.5	18	18	18	16			19	20			69	70	3	17	4
3			0	0	0					5	Yes	No	1	Every 2-6	4	4	4	3	4	2	2	4	27	67.5	3	3	5	4	3	4	4	2	28	70	8	9					9	8					4	15	2
3			0	0	0				Not involv	3	Yes	No	0.75	Once a yea	2	4	2	3	4	2	4	5	26	65	4	4	4	5	5	4	3	5	34	85	7	9					10	10					4	17	2
3			0	0	0					5	Yes	Yes	0.75	Every mont	20	8	12	4	0	8	8	4	64	40	16	20	20	16	16	12	16	16	132	82.5	12	16	6	6	12	12	4	18			34	52	3	17	4
3			0	0	0					20	Yes	Yes	0.75	Every mont	12	12	16	16	8	8	12	12	96	60	12	12	12	16	12	8	12	20	104	65	10	16	10	16	16	14	12	18			48	64	3	14	7
3			0	0	0					2	Yes	No	0.75		16	12	4	20	8	8	16	20	104	65	16	12	16	20	16	8	20	16	124	77.5	12	18	8	12	12	18	18	16			50	64	9	19	12
3			0	0	0					6	Yes	Yes	0.75	Every mont	12	8	12	16	12	4	12	12	88	55	16	20	16	20	20	8	12	16	128	80	14	16	8	14	6	16	12	16			40	62	4	17	6
4			0	0	0				Not involv	4	Yes	No	0.5	Every 2-6	12	16	12	12	20	4	0	0	76	47.5	12	12	16	12	12	12	20	12	108	67.5	8	16	8	10	12	18	3	11			31	55	1	12	4
3			0	0	0					3	Yes	No	0.75	Every 2-6	12	12	12	12	16	8	20	16	108	67.5	12	12	12	20	16	12	16	16	116	72.5	10	20	10	14	14	20	18	18			52	72	0	15	7
3			0	0	0					3	Yes	No	0.75	Every 2-6	12	12	12	16	8	8	20	12	100	62.5	12	16	16	20	16	8	20	8	116	72.5	16	18	10	16	14	18	15	18			55	70	4	16	6
3			0	0	0				Not involv	1	Yes	Yes	0.5	Once a yea	12	8	20	16	20	8	12	4	100	62.5	12	16	20	20	16	8	20	16	128	80	12	12	16	14			14	18	8	12			10	14	12
3			0	0	0					0	Yes	Yes	0.75	Every mont	20	12	16	16	20	20	8	12	124	77.5	20	12	16	16	20	16	8	12	120	75	12	12	6	20	10	16	17	14					7	17	5
3			0	0	0					0	Yes		0	Every mont	12	12	16	8	12	12	8	8	88	55	20	16	12	16	16	16	4	8	108	67.5	6	8	6	10	16	16	5	12
3			0	0	0				Not involv	0	Yes	Yes	0.75	Every mont	16	16	16	12	12	16	12	16	116	72.5	16	20	16	12	12	12	12	12	112	70	12	16	10	12	14	20	18	18					5	19	5
3			0	0	0				Not involv	20	Yes	Yes	0.75	Every mont	12	12	16	4	12	8	8	16	88	55	20	8	16	16	12	16	8	16	112	70	6	12	6	12	8	16	17	18					6	13	6
3			0	0	0				Not involv	8	Yes	Yes	0.5		16	12	12	12	16	8	4	16	96	60	20	12	20	16	16	12	0	12	108	67.5	10	14	6	12	12	14	18	18					7	18	14
3	0		0	0	0				Not involv	0	Yes	No	1	Never	12	4	12	4	20	20	12	4	88	55	12	16	16	12	20	20	20	12	128	80	16	20	16	12			16	16	10	10			2	16	0
3			0	0	0					2	Yes	No	1	Every 2-6	20	16	16	16	12	16	20	12	128	80	20	12	20	16	12	12	16	12	120	75	16	20	16	20			16	18	14	10			9	20	11
3			0	0	0					8	Yes	No	0.5	Every mont	20	8	16	12	12	16	4	12	100	62.5	20	12	16	12	12	16	12	12	112	70	12	16	18	16			20	20	14	18			1	13	9
3			0	0	0					6	Yes	No	0.75	Every mont	12	8	8	8	12	20	16	20	104	65	16	12	12	8	12	16	20	20	116	72.5	16	20	20	18			16	16			66	74	5	12	5
3			Skilled Bi	0	0					0	Yes	No	0.5	Every mont	16	20	8	16	16	16	4	20	116	72.5	16	12	16	20	20	16	16	20	136	85	16	18	14	14			18	16			64	66	4	20	6
1			0	0	0				Not involv	0	Yes	No	1	Every mont	16	16	20	16	20	16	20	20	144	90	20	20	20	20	20	16	20	20	156	97.5	16	20	20	20			11	18			63	74	11	19	4
1		SKILLS TRAINING FOR MEDICAL STUDENTS	0	0	0					0	Yes	No	1	Once a yea	16	12	12	12	16	16	16	20	120	75	16	20	20	12	20	12	20	20	140	87.5	18	20	16	18			18	18			68	72	9	19	6
3			0	0	0				Not involv	13	Yes	No	1	Every 2-6	4	3	3	4	2	2	2	4	24	60	2	4	4	2	3	3	3	4	25	62.5	4	8	5	7	5	6	10	9					5	14	11
3			0	0	0					13	Yes	No	0.75	Once a yea	3	3	4	2	2	3	5	3	25	62.5	3	3	5	3	4	4	5	4	31	77.5	8	10	7	8	7	6	8	8					1	13	11
3			0	0	0				Not involv	3	Yes	No	0.75	Every mont	2	4	5	5	4	1	3	4	28	70	2	4	5	3	5	4	4	4	31	77.5	8	9	7	10	8	9	10	10					10	18	11
3	Nurse Tuto	PART TIME NURSE TUTOR	0	0	0					3	Yes	No	0.75	Every 2-6	3	5	4	1	5	3	4	3	28	70	4	5	4	4	5	4	5	4	35	87.5	7	10	8	10	7	10	10	8.5					8	18	3
3			0	0	0					6	Yes	No	0.75	Every mont	4	4	4	2	5	5	2	5	31	77.5	4	5	5	2	5	4	1	4	30	75	6	10	8	9	7	10	8.5	8.5					6	16	7
3			0	0	0										16	4	16	20	12	16	12	20	116	72.5	16	16	16	20	16	16	16	20	136	85	18	20	14	18			14	18	12	18	58	74	5	13	4
3			0	0	0										16	20	12	16	20	8	12	12	116	72.5	20	20	16	16	20	16	16	16	140	87.5	18	18	12	18			20	20			64	74	7	15	7
3			0	0	0				Not involv	3	Yes	No	1	Every 2-6	12	12	16	20	16	4	12	20	112	70	16	12	20	20	20	4	20	20	132	82.5	18	20	18	20			15	15	14	20	65	75	1	19	11
3			0	0	0					5	Yes	No	0	Every mont	20	20	12	12	16	8	8	16	112	70	16	16	16	20	16	4	16	12	116	72.5	10	18	10	20			16	16	14	14	50	68	4		4
3									Not involv	20	Yes		1	Every mont	2	2	5	3	4	4	4	5	29	72.5	4	4	3	5	5	5	4	5	35	87.5	4	6	7	8	2	4	5	8					6	12	0
3			Skilled Bi	0	0				Not involv						5	2	3	4	4	3	3	4	28	70	5	3	5	4	4	3	4	4	32	80	10	10	10	10	7	10	10	9					11	18	16
4			0	0	0				Not involv	3	Yes	Yes	0.5	Every mont	20	16	16	12	12	12	8	12	108	67.5	20	8	16	20	16	12	16	12	120	75	10	16	14	18			13	20	12	18	49	72	10	18	14
3			0	0	0					0	Yes	No			12	12	16	16	16	12	16	16	116	72.5	12	20	16	20	20	12	16	16	132	82.5	10	8	14	14			18	18	14	16			5	15	9
3			0	0	0					0	Yes	No	0.5	Every mont	20	12	16	12	16	20	12	4	112	70	20	12	16	16	20	20	8	8	120	75	12	10	10	14	12	10	11	15					3	13	5
3			0	0	0				Not involv	1	Yes	No	0.75	Every mont	12	12	16	16	20	20	8	20	124	77.5	12	12	16	16	20	20	8	12	116	72.5	14	18	8	20	12	18	16	18					12	17	11
3	0		0	0	0				Not involv	3	Yes	No	0.75	Every mont	20	8	16	16	20	16	16	12	124	77.5	20	20	16	12	20	12	16	12	128	80	10	16	14	12			15	18	10	18			6	18	10
3	0		0	0	0				Not involv	0	Yes	No	1	Never	16	12	16	8	16	12	16	16	112	70	16	12	16	8	16	12	20	12	112	70	8	16	8	16			16	16	10	18			9	19	5
2			0	0	0				Not involv	1	Yes	Yes	0.5	Every 2-6	8	16	8	8	12	16	0	0	68	42.5	12	12	16	12	16	12	12	8	100	62.5	16	20	12	16			16	16			44	52	3	10	4
3			0	0	0					20	Yes	No	0.5	Every 2-6	20	16	8	16	8	12	12	16	108	67.5	16	20	12	20	16	12	16	20	132	82.5	12	12	12	14			16	17	6	18	46	61	3	15	5
3			0	0	0					12	Yes	No	1	Every 2-6	16	12	8	12	16	12	12	12	100	62.5	16	20	8	8	12	12	12	12	100	62.5	16	20	8	18			18	18	14	18	56	74	2	14	7
3			0	0	0					3	Yes	No	0.5	Every 2-6	12	8	8	16	4	12	16	0	76	47.5	16	16	8	16	16	12	20	16	120	75	12	14	8	16			20	20	12	14	52	64	2	19	11
3	Midwife Tu		0	0	Life Savin					10	Yes	No	0.75	Every 2-6	16	20	4	16	12	4	4	8	84	52.5	20	16	8	16	16	8	8	12	104	65	10	8	12	16			17	17		8	39	49	0	6	4
3			0	0	0						No				16	12	8	12	16	12	16	8	100	62.5	16	20	8	16	20	12	8	12	112	70	16	16	10	20			19	19	14	10	59	65	4	10	6
1			0	0	0					0	Yes	No	0.75	Every 2-6	8	20	8	16	20	12	8	12	104	65	20	20	8	16	16	12	8	12	112	70	18	16	14	20			20	20	12	18	64	74	1	14	3
3			0	0	Life Savin					10	Yes		0.75		20	16	16	12	20	16	20	8	128	80	20	16	12	12	20	20	12	4	116	72.5	16	18	14	18			16	18	12	20	58	74	3	17	10
3			0	0	0				Not involv	7	Yes	No	0.5	Every mont	16	16	12	16	12	12	16	12	112	70	12	20	12	16	16	16	16	12	120	75	14	18	12	18			18	18	16	18	60	72	3	20	13
3			0	0	0				Not involv	0	Yes		0.5		5	4	3	3	3	1	1	2	22	55	4	3	5	4	4	2	2	3	27	67.5	6	8	5	8	5	7	9	10					2	17	7
3			0	0	0					5	Yes	No	1	Every mont	2	3	4	2	2	3	2	2	20	50	4	3	5	5	4	3	3	4	31	77.5	5	9	6	8	7	9	10	10					2	17	6
3			0	0	Life Savin					3	Yes	Yes	1	Every 2-6	4	4	4	2	3	2	4	3	26	65	4	5	4	4	3	2	3	5	30	75	7	8	4	10	7	7	10	8.5					1	14	6
3			0	0	0					2	Yes	No	0.75	Every mont	4	4	2	1	4	2	2	2	21	52.5	5	3	4	4	3	3	2	2	26	65	4	8	6	7	5	5	10	8.5					1	10	10
3			0	0	0				Not involv	9	Yes	No	1	Every 2-6	3	4	3	5	3	3	2	4	27	67.5	4	2	4	4	5	2	2	3	26	65	6	7	6	6	7	9	10	10					3	13	14
1			0	0	0				Not involv	2	Yes	Yes	0.25	Every 2-6	4	4	5	2	4	2	2	5	28	70	5	5	5	5	5	2	4	4	35	87.5	4	10	6	10	9	9	10	8					3	17	10
3			0	0	0				Not involv	15	Yes	No	0.75	Every 2-6	4	4	4	2	2	1	2	4	23	57.5	4	3	4	4	3	2	5	5	30	75	6	7	6	9	7	6	9	10					4	15	7
3			0	0	0					0	Yes	No	0.5	Every mont	20	20	16	12	16	12	12	16	124	77.5	20	16	20	16	12	12	16	12	124	77.5	14	20	8	18			17	18	12	20			9	18	10
3			0	0	0					7	Yes	No	1	Every mont	20	16	20	16	12	12	12	16	124	77.5	20	16	20	16	12	16	16	16	132	82.5	14	16	12	18			16	18	6	14			6	19	11
3			0	0	0					5	Yes	Yes	1	Every 2-6	20	16	16	16	8	8	12	12	108	67.5	20	16	12	16	20	8	16	12	120	75	14	18	12	20			15	15	12	12			6	11	12
1			0	0	0				Not involv	0	Yes	No	1	Every mont	16	16	20	16	16	12	16	16	128	80	16	16	20	16	16	12	16	16	128	80	16	20	18	20			20	20	16	18			11	20	4
3			0	0	0					12	Yes	No	1	Every 2-6	20	12	20	16	12	16	8	12	116	72.5	20	16	16	16	16	12	12	20	128	80	16	20	16	20			20	18	14	20			8	18	16
3			0	0	0						Yes	Yes	0.75	Every mont	12	16	12	16	8	16	16	20	116	72.5	16	12	12	16	16	12	12	16	112	70	16	20	14	16			16	16			60	70	3	12	5
3			0	0	0				Not involv	15	Yes	No	0.75	Every mont	12	8	8	16	12	12	12	16	96	60	16	12	16	16	20	16	12	20	128	80	18	20	12	16			18	18			60	74	2	16	6
3			0	0	0					6	Yes	No	0.75	Every mont	12	12	8	12	8	12	8	8	80	50	16	12	16	8	20	16	16	12	116	72.5	18	16	12	16			14	18			58	68	4	19	11
3			0	0	0				Not involv	12	Yes	No	0.75	Every 2-6	12	4	12	4	8	8	12	20	80	50	20	4	16	16	4	12	8	20	100	62.5	14	18	10	10			7	13			43	59	2	14	4
3			0	0	Life Savin					13	Yes	No	1	Every mont	12	16	8	20	12	12	12	16	108	67.5	16	8	16	16	20	12	16	16	120	75	16	18	12	12			13	18			51	66	4	7	4
3			0	0	0					12	Yes	No	0.75	Every mont	16	8	8	8	8	16	12	12	88	55	16	12	16	8	8	12	16	12	100	62.5	12	18	6	14			14	17			44	65	9	19	5
3			0	0	0					28	Yes	No	0.75	Every mont	12	16	8	8	4	16	16	20	100	62.5	16	4	12	12	8	20	4	16	92	57.5	16	16	12	14			14	17			52	59	3	6	5
3			0	0	0				Not involv	14	Yes	No	1	Every mont	16	8	4	16	16	20	12	16	108	67.5	16	12	8	16	12	12	20	20	116	72.5	10	14	4	10			15	18			39	52	3	10	2
3					0						No				16	16	12	8	4	16	16	8	96	60	16	8	8	12	12	20	20	16	112	70	8	20	10	14			11	14			37	62	2	9	4
1			0	0	0				Not involv	0	Yes	No	1	Once a yea	16	16	20	12	16	16	16	16	128	80	16	16	16	16	20	16	20	20	140	87.5	20	20	16	16			18	18			68	68	6	18	9
3			0	0	0					5	Yes	No	0.75	Every mont	16	8	8	8	8	16	16	20	100	62.5	16	8	16	16	16	20	20	20	132	82.5	18	18	10	14			18	17			60	65	4	11	7
3			0	0	0					16	Yes	No	0.75	Every mont	16	0	8	16	12	16	8	16	92	57.5	16	12	16	8	20	16	16	16	120	75	14	18	8	14			18	18			54	70	4	17	10
3			Skilled Bi	Emergency	0					3	Yes	No	0.75	Every 2-6	16	8	12	16	4	16	16	20	108	67.5	16	8	12	16	20	20	12	16	120	75	14	20	12	16			14	18			52	74	1	19	10
3			0	0	0					6	Yes	No	0.75	Every mont	16	8	8	8	8	12	12	16	88	55	12	8	8	8	12	16	8	20	92	57.5	12	12	10	10			7	18			41	52	3	17	4
3			Skilled Bi	0	0					19	Yes	No	0.75	Once a yea	12	16	8	4	20	20	12	20	112	70	16	8	16	16	20	16	16	20	128	80	18	18	14	16			18	14			64	66	17	20	6
3			0	0	0					0	Yes	No	0.75	Every mont	16	8	8	16	12	16	8	16	100	62.5	16	8	12	16	16	12	20	16	116	72.5	18	20	14	16			16	17			60	71	4	19	8
3	Nurse Midw		0	0	0					12	Yes	Yes	0.75	Never	16	8	12	8	16	12	8	12	92	57.5	16	16	12	16	20	20	20	16	136	85	12	16	10	12			13	18			43	56	2	14	5
3			0	0	0				Not involv	18	Yes	No	0.75	Every 2-6	16	20	16	20	8	8	16	20	124	77.5	16	20	16	20	16	8	16	12	124	77.5	14	14	14	14	16	18	16	18					2	15	9
3			0	0	0					7	Yes	No	0.75	Every 2-6	20	0	12	16	8	12	12	16	96	60	16	20	20	20	4	8	16	16	120	75	18	20	14	16	10	16	16	16					6	19	6
3			0	0	0					10	Yes	No	0.5	Every 2-6	16	12	12	16	12	8	12	12	100	62.5	16	20	12	16	16	4	16	12	112	70	10	16	12	12	8	14	15	16					4	16	8
3			0	0	0					16	Yes	No	1	Every 2-6	16	20	16	16	8	12	16	20	124	77.5	16	20	16	20	12	12	16	16	128	80	10	14	10	18	14	18	16	18					3	12	5
3			0	0	0					10	Yes	No	0.75	Every mont	20	4	12	16	12	8	16	16	104	65	20	12	12	16	16	12	16	12	116	72.5	12	16	14	12	10	12	13	14					6	15	2
3			0	0	0					2	Yes	No	0.75	Every 2-6	16	16	16	20	4	16	12	8	108	67.5	20	16	20	20	16	8	16	20	136	85	14	20	14	16	14	16	18	18					6	16	11
3			0	0	0					16	Yes		0.75	Every 2-6	12	8	16	16	12	12	16	16	108	67.5	16	16	16	20	20	8	16	20	132	82.5	18	16	14	14	16	18	13	18					12	18	9
3			0	0	0					3	No	Yes	0	Every mont	16	16	16	16	12	12	8	12	108	67.5	20	16	16	20	12	12	16	20	132	82.5	18	16	14	16	16	16	18	18					8	18	12
3			0	0	0					3	No	Yes	0	Every mont	20	16	16	20	16	12	16	20	136	85	20	20	20	20	20	12	16	12	140	87.5	18	18	18	14	14	18	18	18					7	17	7
3			0	0	0				Not involv	5	Yes	No	0.75	Every mont	16	8	16	20	16	16	20	16	128	80	20	16	20	16	16	12	16	16	132	82.5	12	20	8	20	10	16	16	18					3	17	6
3			0	0	0					10	No	Yes	0.25	Every 2-6	16	4	16	20	4	16	8	16	100	62.5	20	20	16	20	20	8	16	12	132	82.5	16	16	14	18	12	16	15	18					6	18	3
3			0	0	0					3	Yes	No	0.75	Every mont	16	8	16	20	4	12	8	16	100	62.5	12	16	16	20	16	8	16	16	120	75	10	20	14	12	6	10	14	16					1	9	5
1			0	0	0					0	Yes	No	1	Every mont	16	16	16	16	12	20	20	20	136	85	20	16	20	20	16	16	16	20	144	90	14	18	18	18	16	18	18	18					18	20	5
3			0	0	0					14	Yes	No	0.75	Once a yea	2	1	3	5	2	2	3	3	21	52.5	2	3	5	4	4	5	4	4	31	77.5	7	10	4	9	7	8	10	7					3	15	7
3			0	0	0					15	Yes	No	0.75	Every mont	3	5	4	2	4	3	2	4	27	67.5	4	4	5	4	4	5	4	4	34	85	8	10	7	7	9	10	10	10					9	14	13
3			0	0	0					2	Yes	No	0.75	Every mont	4	3	3	1	2	2	0	0	15	37.5	3	4	4	1	2	4	3	3	24	60	5	8	6	7	6	7	10	10					4	16	7
3			0	Emergency	0					2	Yes	No	0.75	Every 2-6	2	2	4	3	4	4	3	4	26	65	2	4	5	5	4	4	4	5	33	82.5	7	9	9	10	6	8	9	10					0	18	10
3			0	0	0					4	Yes	No	0.75	Every mont	2	4	3	3	4	0	4	4	24	60	2	4	5	4	3	4	3	5	30	75	8	8	8	10	5	9	10	9					6	19	10
3			0	0	Life Savin					4	Yes	No	1	Every 2-6	2	4	5	4	4	5	2	5	31	77.5	3	4	5	5	5	5	4	5	36	90	9	8	9	9	6	6	10	10					10	15	14
3			0	0	0				Not involv	10	Yes	No	0.75	Every 2-6	20	16	12	8	16	12	16	20	120	75	20	16	16	16	16	12	20	20	136	85	12	16	12	16	14	16	20	20					2	14	4
3			0	0	0					1	Yes	No	0.75	Once a yea	20	12	20	16	16	12	20	20	136	85	20	12	20	12	16	12	20	20	132	82.5	12	18	12	20	10	16	19	17					4	19	7
3			0	0	0				Not involv		No	No	0	Every mont	16	12	12	16	16	12	8	16	108	67.5	12	16	12	20	20	12	8	20	120	75	18	18	12	16			17	20	12	14			4	17	4
2		SUPERVISION MENTORSHIP OF STUDENTS	0	0	0			ADVANCE AND BASIC LIFE SUPPORT		0	No	Yes	0.25	Every mont	16	16	16	8	20	16	4	20	116	72.5	16	20	16	20	20	16	8	20	136	85	14	18	16	20			14	18	18	18			10	16	13
2			0	0	0				Not involv	0	No	No	0	Every mont	4	5	4	4	5	4	5	4	35	87.5	5	5	5	5	4	5	5	3	37	92.5	5	8	5	9	3	9	8	8					3	10	10
3	Nurse Tuto		0	0	0					0	No	Yes	0.25	Every mont	4	4	4	5	3	4	5	4	33	82.5	4	4	4	4	2	4	5	4	31	77.5	6	9	7	10	8	9	10	10					9	17	12
3	Nurse Midw		0	Emergency	0					10	No		0.25	Once a yea	12	16	16	16	16	12	16	16	120	75	12	20	20	20	20	16	20	16	144	90	14	20	20	20			9	18	18	20			9	18	7
3			0	0	0				Not involv	13	Yes	Yes	0.5	Every 2-6	12	8	16	12	16	4	16	12	96	60	12	16	16	8	12	16	20	20	120	75	10	16	14	16			13	15	14	16			6	15	5
3	Lecturer		0	0	0					1	Yes	Yes	0.25	Once a yea	12	20	20	16	12	4	8	20	112	70	12	20	20	16	20	12	20	20	140	87.5	18	16	14	12			18	18	10	16			4	16	8
3			0	0	0				Not involv	10	Yes	Yes	0.75	Every 2-6	20	20	20	8	16	16	16	20	136	85	16	20	20	16	20	20	20	20	152	95	16	18	20	20			13	18	14	20			5	20	2
3			0	0	0				Not involv	0	Yes	Yes	0.5	Every mont	16	8	16	12	12	16	12	12	104	65	16	16	16	16	12	16	12	16	120	75	14	14	16	14			9	18	12	18			2	17	6
2	Lecturer		0	Emergency	0						No	No	0.75	Every 2-6	16	16	16	20	16	16	20	16	136	85	12	20	20	20	20	20	20	20	152	95	12	18	16	18			13	18	14	20			11	20	14
3			0	0	0					0	No	No	0.25	Every mont	12	20	16	12	8	4	12	20	104	65	12	16	20	16	16	8	16	20	124	77.5	16	20	16	20			14	16	8	16			10	15	11
2		MANAGER/SUPERVISOR	0	0	0					2	No	No	0	Once a yea	20	12	12	16	12	16	16	16	120	75	20	16	20	8	16	8	16	16	120	75	14	12	12	16	12	12	12	18					8	16	4
3			0	0	0					0	Yes	No	1	Every mont	20	16	12	12	20	8	20	16	124	77.5	20	20	16	12	20	8	16	16	128	80	12	20	12	16	14	16	13	16					3	12	3
3			0	0	0										16	12	8	16	16	16	20	16	120	75	20	12	8	20	12	16	16	16	120	75	14	16	12	12	12	18	16	18					3	16	4
3			0	0	0				Not involv	3	Yes	Yes	0.75	Every 2-6	20	8	8	4	16	16	12	12	96	60	20	12	16	8	20	16	16	16	124	77.5	10	20	12	16	14	16	12	18					3	18	4
1			0	0	0					2	Yes	Yes	0.25	Every mont	20	12	12	16	16	20	16	16	128	80	20	20	16	20	20	20	16	16	148	92.5	14	16	18	18	14	14	18	18					5	14	4
3			0	0	0					0	No	Yes	0.5	Every mont	5	3	4	2	3	3	3	3	26	65	4	5	5	3	4	3	4	3	31	77.5	4	9	6	8	5	7	7	10					9	14	10
3			0	0	0					0	Yes	No	1	Every mont	4	4	2	3	5	3	5	2	28	70	4	4	4	3	5	4	4	3	31	77.5	6	9	6	9	5	8	6.5	9					3	11	7
3			0	0	0					1	Yes	No	0.5	Every mont	4	4	4	2	5	4	3	4	30	75	4	5	5	3	5	5	3	5	35	87.5	6	9	6	10	6	10	7.5	9					4	12	12
2			0	0	0				Not involv	1	No	Yes	0.5	Every mont	3	5	4	4	3	1	3	3	26	65	4	4	5	2	4	4	4	5	32	80	4	7	3	6	5	6	8.5	10					12	16	11
1			0	0	0				Not involv	0	Yes	No	0.5	Every mont	5	5	4	3	5	5	2	4	33	82.5	5	5	4	5	5	5	4	5	38	95	8	8	5	10	7	10	7.5	10					8	19	15
2			0	0	0				Not involv	0	No	Yes	0.25	Every mont	4	4	3	2	4	4	3	5	29	72.5	3	4	4	3	5	4	2	5	30	75	5	6	5	8	7	10	9	10					3	15	7
3			0	0	0				Not involv	1	No	Yes	0.25	Every 2-6	12	12	12	8	12	8	8	12	84	52.5	12	20	16	12	16	12	16	16	120	75	16	20	12	16	18	18	16	20			62	74	8	15	4
3			0	0	0			Community based maternal & newborn care trainer		0	Yes	No	1	Every mont	8	12	16	12	12	16	16	20	112	70	8	16	16	16	16	12	16	20	120	75	16	20	12	12	16	18	18	18			62	68	6	15	1
2			0	0	0					4	Yes	No	0.75	Every mont	16	20	16	20	20	16	20	16	144	90	12	16	20	16	20	16	20	20	140	87.5	16	16	16	18	16	18	18	20			66	72	7	20	10
3			0	0	0				Not involv	6	Yes	No	1	Every mont	8	12	16	8	16	16	12	20	108	67.5	12	16	16	16	12	8	16	20	116	72.5	16	18	14	14	12	14	18	18			60	64	0	18	0
3			0	0	0				Not involv	39	Yes	Yes	1	Never	8	8	12	12	8	4	8	12	72	45	12	8	16	12	16	0	0	0	64	40	16	18	18	18	14	18	14	16			62	70	0	5	6
3			0	0	0										20	8	20	12	16	12	16	20	124	77.5	20	12	20	16	20	16	20	20	144	90	14	20	18	20			18	18	12	20	62	78	16	19	13
2			0	0	0					0	No	Yes	0.25	Every mont	8	12	16	8	4	12	20	16	96	60	20	12	16	16	16	12	12	16	120	75	8	16	10	16			14	14	4	20	36	66	1	10	2
3			0	0	Life Savin					5	Yes	Yes	1	Every mont	20	16	12	8	12	16	16	12	112	70	20	16	12	12	20	8	20	16	124	77.5	12	18	18	18			14	16	10	12	54	64	1	19	8
2			0	0	0				Not involv				0.25	Every mont	12	12	12	16	20	16	16	12	116	72.5	16	12	20	16	20	12	16	16	128	80	20	20	16	10			18	18			64	64	8	19	7
2			0	0	0										16	16	20	12	20	20	16	16	136	85	16	20	20	16	20	20	20	20	152	95	20	20	16	18			20	18			72	74	17	19	8
2			0	0	0			Community based MHH	0	2	Yes	No	1	Every mont	3	3	5	4	4	3	4	4	30	75	3	5	4	4	5	3	2	4	30	75	9	10					8.5	10					10	19	5
2			0	0	0				Not involv	15	Yes	Yes	0.5	Every mont	3	4	3	3	4	3	3	5	28	70	4	5	4	4	4	2	2	5	30	75		9					9.5	10					8	20	5
3			0	0	0				Not involv	10	Yes	Yes	0.75	Every mont	4	3	3	3	4	4	5	3	29	72.5	4	5	4	5	3	3	1	4	29	72.5	9	10					10	10					6	17	10
2			0	0	0				Not involv	2	Yes	No	0.25	Every 2-6	3	4	4	4	3	5	3	4	30	75	5	5	5	5	5	2	0	4	31	77.5	8	10					10	10					11	18	8
3			0	0	0				Not involv	24	Yes	No	1	Every 2-6	3	3	3	1	4	3	4	3	24	60	3	4	4	4	5	2	4	4	30	75							10	10					6	17	8
3			0	0	0				Not involv	16	Yes	No	1	Every mont	16	12	16	16	16	0	4	0	80	50	16	20	12	16	12	4	12	8	100	62.5	10	20	12	14			15	16	6	16	43	66	1	16	4
3	Nurse Midw		0	0	0					5	Yes	Yes	0.75	Every 2-6	12	4	12	16	16	8	16	16	100	62.5	20	12	12	12	20	8	12	20	116	72.5	8	14		14			3	7	6	12	17	47	2	9	6
4			0	0	0					4	Yes	No	0.75	Every 2-6	16	16	20	16	16	8	8	16	116	72.5	16	16	20	20	16	0	12	20	120	75	12	16	12	20			14	17	8	12	46	65	7	17	0
4		Community Health Extension Worker (CHEW)	0	0	Life Savin					2		Yes	0.5	Every mont	12	12	12	12	12	16	8	0	84	52.5	16	16	20	12	16	16	20	20	136	85	10	16	8	14	6	2	4	15			28	47	3	18	4
4			0	0	0					6	Yes	Yes	0.5	Every mont	12	16	16	16	16	12	8	20	116	72.5	16	16	16	12	16	16	16	20	128	80	12	18	12	18	12	12	3	11			39	59	0	18	0
3			0	0	0				Not involv	5	Yes	Yes	0.75	Every mont	16	16	20	16	16	16	20	12	132	82.5	16	16	20	20	16	16	16	20	140	87.5	20	16	10	12	12	18	16	18			58	64	5	18	2
4			0	0	0					5	Yes	Yes	0.5	Every mont	16	8	20	8	16	16	12	12	108	67.5	20	16	20	12	16	16	16	20	136	85	10	20	14	16		18	5	18			29	72	3	15	0
3			0	0	0					25	Yes	No	1	Every mont	16	8	16	12	16	12	0	16	96	60	20	8	16	16	16	12	8	12	108	67.5	12	16	12	16			5	13	10	12	39	57	4	9	2
3			0	0	0				Not involv	10	Yes	No	1	Every 2-6	16	12	16	12	20	12	4	12	104	65											10		10				20		14		54		6		7
3			0	0	0					7	Yes	No	0.75		16	12	16	4	20	16	8	12	104	65	16	16	16	16	20	12	8	20	124	77.5	14	20	18	20			15	20	14	20	61	80	9	18	11
3			0	0	0				Not involv	6	Yes	Yes	0.75	Every mont	20	16	12	8	16	16	0	0	88	55	16	16	16	12	16	12	8	8	104	65	4	10	10	14			4	14	6	14	24	52	1	17	1
3			0	0	0					2	Yes	No	0	Every mont											20	16	20	20	20	12	12	16	136	85		14		16				15		18		63		17
4			0	0	0				Not involv	3	Yes	Yes	0.5	Every mont	20	8	16	8	16	4	12	8	92	57.5	20	8	20	12	16	8	12	16	112	70	16	20	16	18			10	16			56	70	3	16	5
4			0	0	0					5	Yes	Yes	0.75	Every mont	16	4	16	16	16	0	0	0	68	42.5	16	8	16	8	16	0	12	16	92	57.5	12	18	12	14			0	18			34	64	3	15	4
4			0	0	0				Not involv	2	Yes	Yes	0.75	Every mont	12	4	12	16	8	4	4	4	64	40	8	12	20	12	16	4	8	8	88	55	8	12	8	16			3	12			35	50		14	14
3			0	0	0				Not involv	3	Yes	Yes	0.75	Every 2-6	16	8	20	16	16	16	8	12	112	70	16	12	20	20	16	4	8	8	104	65	16	18	14	14			15	17			55	67	7	12	3
4			0	0	Life Savin				Not involv	12	No	Yes	0.75	Every mont	20	8	8	16	16	12	12	12	104	65	16	16	16	12	16	16	12	16	120	75	14	16	12	12			9	15			51	55	2	13
4			0	0	0				Not involv	0	No	No	0.25	Every mont	16	12	16	12	16	4	16	20	112	70	16	16	20	16	16	16	20	20	140	87.5	8	8	4	6			4	11			30	39	2	15	3
3			0	0	0					5	Yes		1	Every mont	20	12	0	0	0	12	12	20	76	47.5	20	8	20	16	16	20	16	8	124	77.5	16	16	12	12			14	18			50	64	3	15	3
3			0	0	0					6	Yes	Yes	0.75	Every mont	16	12	12	20	16	12	20	8	116	72.5	20	8	16	20	20	8	16	8	116	72.5	12	20	12	14	10	20	16	18			50	72	1	19	7
3			0	0	0						Yes	Yes	0.75	Every mont	12	16	12	16	12	8	16	12	104	65	16	12	16	20	16	4	12	20	116	72.5	12	16	10	16	12	18	18	16			52	66	2	13	7
4			0	0	0					7	Yes	Yes	0.75	Every 2-6	12	12	12	20	20	4	0	0	80	50	8	12	16	16	16	12	16	12	108	67.5	6	10	12	10	12	16	0	10			30	46	2	13	6
4			0	0	0				Not involv	10	Yes	Yes	0.75	Every mont											12	8	16	20	16	8	20	12	112	70		10		14		14		18				56		9
3			0	0	0				Not involv						4	4	3	1	5	2	1	4	24	60	4	5	5	3	5	2	2	4	30	75	3	7	4	8	6	6	4.5	9					1	17	0
3			0	0	0				Not involv						5	3	3	4	4	3	3	3	28	70	4	3	3	3	5	2	3	4	27	67.5	3	7	4	10	5	6	4	9					2	17	11
3			0	0	0				Not involv						4	5	4	3	5	2	1	0	24	60	4	5	2	4	5	3	2	4	29	72.5	6	8	5	7	6	8	8	10					3	14	7
3			0	0	0				Not involv						2	2	3	4	4	3	3	4	25	62.5	4	4	4	5	5	2	2	4	30	75	5	7	6	8	5	7	7.5	8					2	20
4			0	0	0				Not involv						4	5	4	3	1	2	1	0	20	50	4	4	3	2	5	3	2	4	27	67.5	7	9	7	8	6	7	8	10					5	17	4
3			0	0	0				Not involv	0	Yes	No	0.5	Every mont	12	8	4	0	16	12	0	4	56	35	16	16	16	20	20	16	12	12	128	80	4	20	10	18			8	18	2	14	24	70	9	17	4
3			0	0	0				Not involv	1	Yes	Yes	0.75	Every mont	12	8	16	4	16	12	8	0	76	47.5	20	16	16	12	8	8	20	8	108	67.5	8	16	8	16			15	20	14	18	45	70	5	7	3
3			0	0	0				Not involv	8	Yes	No	0.75	Every mont	20	12	20	12	20	12	8	8	112	70	20	16	12	16	20	16	12	16	128	80	14	18	14	18			20	20	16	14	64	70	7	20	7
3			0	0	0				Not involv	1	Yes	No	0.75	Once a yea	12	16	16	12	20	20	8	12	116	72.5	16	16	12	20	20	16	12	12	124	77.5	8	18	14	18			14	20	6	14	42	70	8	15	4
3			0	0	0				Not involv	1	Yes	No	0.75	Every mont	16	12	16	16	16	12	4	8	100	62.5	20	12	12	20	20	16	12	20	132	82.5	10	20	12	16			18	20	10	12	50	68	13	19	7
4			0	0	0				Not involv	13	Yes	No	1	Every mont	20	12	16	8	16	4	8	12	96	60	20	16	8	8	8	8	12	12	92	57.5	6	18	4	18			4	15	14	14	28	65	6	17	6
4			0	0	0				Not involv	9	Yes	No	1	Every mont
3			0	0	0					1	Yes	No	0.75	Every mont	12	16	20	16	8	0	0	0	72	45	8	20	20	12	16	12	16	12	116	72.5	2	2	12	8			4	6	6	10			2	6	2
3		Community people	0	0	0					1	Yes	No	0.75	Every mont	12	8	12	16	16	12	12	16	104	65	12	16	16	16	12	16	16	16	120	75	10	18	12	14			15	18	10	20	47	70	1	13	2
3			0	0	0				Not involv	20	Yes	No	0.75	Every 2-6	8	16	20	20	20	4	12	4	104	65	16	16	8	16	20	8	12	12	108	67.5	12	20	10	10			16	18	12	16	50	64	16	18	15
3			0	0	0				Not involv	1	Yes	No	0.5	Every mont	16	8	12	12	16	16	0	0	80	50	12	16	16	20	20	12	20	8	124	77.5	14	14	14	14			16	16	14	12	58	56	16	16	3
3			0	0	0				Not involv	0	Yes	No	0.5	Every mont	12	8	12	20	16	8	12	16	104	65	12	12	16	20	12	8	16	12	108	67.5	12	16	12	14			16	16	10	18	50	64	14	19	12
4			0	0	0				Not involv	0	Yes	Yes	0.75	Every mont	16	16	12	20	12	4	16	20	116	72.5	12	12	8	20	12	8	16	12	100	62.5	14	18	12	18			18	18	14	16	58	70	7	16	5
3			Skilled Bi	0	0					8	Yes	No	0.75	Every mont	12	12	16	16	12	12	16	16	112	70	8	16	16	16	16	8	16	16	112	70	16	16	14	10			16	18	18	18	64	62	11	20	15
4			0	0	0				Not involv	0	Yes	No	1	Never
3			0	0	0					0	Yes	No	0.5	Every mont	16	20	16	12	12	20	12	12	120	75	12	20	16	16	20	20	8	16	128	80	12	18	10	20	14	16	18	18					9	9	12
3			0	0	0					2	Yes	No	1	Every mont	16	12	16	16	20	20	12	4	116	72.5	16	12	16	16	16	16	8	12	112	70	14	16	16	20	12	16	16	18					11	15	6
3			0	0	0				Not involv	10	Yes	No	0.5	Every mont	16	16	16	12	12	16	4	12	104	65	16	20	20	12	12	12	12	12	116	72.5	14	18	14	14	14	18	20	18					8	19	19
3	0		0	0	0				Not involv	20	Yes	Yes	0.75	Every mont	16	16	12	12	8	0	0	0	64	40	20	12	16	20	12	12	20	8	120	75	10	14	6	16			11	13	12	12			6	14	11
3	0		0	0	0				Not involv	20	Yes	Yes	0.5	Every 2-6	16	12	12	12	8	12	4	12	88	55	16	16	12	12	12	12	12	8	100	62.5	6	10	14	14			16	18	10	16			2	18	0
3	0		0	0	0				Not involv	12	Yes	No	0.75	Every mont	20	8	12	8	16	12	20	12	108	67.5	20	12	20	12	20	12	20	20	136	85	12	16	12	12			14	20	14	16			2	17	10
3	0		0	0	0				Not involv	8	Yes	Yes	0.75	Every mont	12	12	12	8	8	8	0	12	72	45	12	12	16	16	4	8	12	12	92	57.5	6	16	10	14			15	20	10	12			5	13	6
3	0		0	0	0				Not involv	0	Yes	Yes	0.75	Every mont	20	12	16	12	20	0	0	0	80	50	16	8	12	16	20	8	12	12	104	65	10	20	6	16			18	16	6	12			2	19	6
2			0	0	0				Not involv	3	No	Yes	0.25	Every mont	12	12	16	8	16	12	8	20	104	65	20	20	20	16	20	16	16	20	148	92.5	12	20	18	20			17	18	8	18	55	76	3	15	3
1			0	0	0				Not involv	7	Yes	Yes	0.5		12	16	16	16	4	20	12	20	116	72.5	12	8	16	20	16	16	16	20	124	77.5	16	18	14	20			16	20	12	20	58	78	4	20	2
1			0	0	0				Not involv	11	Yes	Yes	0.75	Every mont	8	12	12	12	16	4	16	16	96	60	12	12	16	16	12	12	16	20	116	72.5	18	18	14	14			14	18			46	50	3	13	3
2			0	0	0				Not involv	0	Yes	Yes	0.5	Every mont	16	12	16	16	20	12	12	20	124	77.5	16	12	16	12	20	4	12	20	112	70	14	20	12	12			17	18			59	68	9	19	8
1			0	0	0				Not involv	1	Yes	Yes	0.75	Every mont	16	12	20	16	20	12	12	20	128	80	16	16	20	20	20	20	16	20	148	92.5	20	20	18	18			11	17			67	75	9	13	4
[truncated: 267 more columns]
